# Supplementary material for: 4-tert-Butyl­pyridinium picrate
Source: Acta Crystallogr Sect E Struct Rep Online. 2010 Mar 31;66(Pt 4):o999. doi: 10.1107/S1600536810011037 (PMC2983922; doi:10.1107/S1600536810011037)
Supplement: Supplementary file 2 [file e-66-0o999-Isup2.hkl]

#
# h,k,l, Fc-squared, Fo-squared, sigma(Fo-squared) and status flag
#
data_I
_shelx_title ' SSMTBP_0m in P2(1)/n'
_shelx_refln_list_code          4
_shelx_F_calc_maximum      187.46
_exptl_crystal_F_000       760.00
_reflns_d_resolution_high  0.7445
 
loop_
 _symmetry_equiv_pos_as_xyz
 'x, y, z'
 '-x+1/2, y+1/2, -z+1/2'
 '-x, -y, -z'
 'x-1/2, -y-1/2, z-1/2'
 
_cell_length_a     5.7669
_cell_length_b    26.7980
_cell_length_c    11.1949
_cell_angle_alpha  90.000
_cell_angle_beta   97.335
_cell_angle_gamma  90.000
 
_shelx_F_squared_multiplier     1.000
 
loop_
 _refln_index_h
 _refln_index_k
 _refln_index_l
 _refln_F_squared_calc
 _refln_F_squared_meas
 _refln_F_squared_sigma
 _refln_observed_status
   2   0   0      693.93      709.98      8.71 o
   4   0   0      162.47      156.66      3.10 o
   6   0   0        0.01       -1.03      1.86 o
   1   1   0      565.48      576.73      4.15 o
   2   1   0     1567.46     1492.43     11.60 o
   3   1   0       18.96       20.98      0.89 o
   4   1   0        0.45       -0.47      0.47 o
   5   1   0       81.26       76.69      3.67 o
   6   1   0        0.89        0.19      1.32 o
   7   1   0        9.42        8.94      2.39 o
   0   2   0    13711.80    11520.66    530.40 o
   1   2   0     4955.78     4665.82     36.68 o
   2   2   0      148.08      119.34      1.38 o
   3   2   0       15.13       15.66      0.72 o
   4   2   0        5.04        2.14      0.55 o
   5   2   0        8.25        9.61      1.85 o
   6   2   0        5.81        5.82      1.80 o
   7   2   0        3.56        0.88      1.81 o
   1   3   0     1279.19     1318.79     10.72 o
   2   3   0      313.20      350.47      3.93 o
   3   3   0      425.70      502.85      5.23 o
   4   3   0        3.26        1.80      0.67 o
   5   3   0       25.73       23.37      1.78 o
   6   3   0        2.89        2.53      2.11 o
   7   3   0        0.93        3.83      1.90 o
   0   4   0      664.87      638.43      7.63 o
   1   4   0      472.73      522.63      5.79 o
   2   4   0     1661.48     1547.77     13.64 o
   3   4   0      250.94      278.54      3.55 o
   4   4   0       78.37       74.95      1.84 o
   5   4   0        0.67        1.12      1.05 o
   6   4   0        8.38        8.86      2.52 o
   7   4   0        3.21        2.42      1.81 o
   1   5   0     5407.93     5559.81     55.66 o
   2   5   0      135.88      105.15      1.55 o
   3   5   0      447.03      456.28      6.48 o
   4   5   0       16.08       17.35      1.04 o
   5   5   0       83.61       89.82      3.16 o
   6   5   0        2.69        2.61      1.57 o
   7   5   0        3.30        2.36      2.31 o
   0   6   0      118.92      104.71      1.93 o
   1   6   0     1989.20     1797.35     16.77 o
   2   6   0     1115.86     1183.50     10.69 o
   3   6   0        5.03        4.35      0.57 o
   4   6   0        9.48       11.35      1.31 o
   5   6   0        8.61       10.64      1.27 o
   6   6   0        4.00        0.82      1.70 o
   7   6   0        2.44        4.17      2.41 o
   1   7   0        5.55       29.50      1.03 o
   2   7   0        3.31        1.87      0.38 o
   3   7   0       73.77       67.45      1.48 o
   4   7   0      178.79      176.62      2.96 o
   5   7   0      286.00      280.78      5.43 o
   6   7   0        2.88        0.02      2.54 o
   7   7   0        0.01        0.63      1.73 o
   0   8   0      503.90      546.48      7.97 o
   1   8   0       28.54       32.37      1.31 o
   2   8   0     1304.39     1195.81     11.76 o
   3   8   0       56.77       57.45      1.36 o
   4   8   0      131.51      135.69      3.17 o
   5   8   0        0.25        2.18      1.24 o
   6   8   0        0.41        0.68      1.42 o
   7   8   0        0.02        1.18      1.85 o
   1   9   0       21.47       11.82      0.70 o
   2   9   0       16.73       18.09      0.98 o
   3   9   0      177.86      162.69      3.11 o
   4   9   0      199.91      197.85      3.62 o
   5   9   0       79.93       75.93      4.20 o
   6   9   0        0.64        1.69      1.63 o
   7   9   0        3.90        6.45      2.63 o
   0  10   0      517.62      521.15      7.83 o
   1  10   0       52.62       54.17      1.90 o
   2  10   0        0.09        0.95      0.49 o
   3  10   0        9.20       11.92      0.72 o
   4  10   0       17.13       27.04      1.70 o
   5  10   0        0.03        1.17      1.27 o
   6  10   0        7.07        8.72      2.71 o
   7  10   0        0.39       -1.52      1.75 o
   1  11   0      781.73      816.12      9.26 o
   2  11   0     1214.75     1373.73     13.59 o
   3  11   0      281.30      316.43      4.26 o
   4  11   0       29.48       23.85      1.46 o
   5  11   0       63.94       71.66      2.81 o
   6  11   0       15.25       18.80      2.49 o
   7  11   0        0.20       -1.57      1.77 o
   0  12   0        0.03       -0.67      0.95 o
   1  12   0      719.25      692.56      9.18 o
   2  12   0      275.08      342.21      4.31 o
   3  12   0        2.32        3.80      0.68 o
   4  12   0      154.36      158.80      3.34 o
   5  12   0       23.47       24.41      1.98 o
   6  12   0        0.81        1.13      1.75 o
   7  12   0        0.17       -0.53      1.87 o
   1  13   0      602.12      731.76      8.76 o
   2  13   0       46.61       57.50      1.51 o
   3  13   0       17.78       12.36      1.13 o
   4  13   0        3.08        4.95      1.13 o
   5  13   0       43.72       53.87      2.47 o
   6  13   0        2.24        0.25      1.63 o
   7  13   0        2.44        1.04      3.20 o
   0  14   0     2003.66     1789.28     24.65 o
   1  14   0      837.20      885.22     10.19 o
   2  14   0      141.53      152.82      2.60 o
   3  14   0       94.87       93.57      2.18 o
   4  14   0       96.73       92.99      3.16 o
   5  14   0      140.83      156.17      6.39 o
   6  14   0       14.29       13.90      2.24 o
   7  14   0        0.40       -0.60      3.04 o
   1  15   0       39.89       48.93      1.72 o
   2  15   0     1137.50     1109.68     11.51 o
   3  15   0       62.51       59.93      1.95 o
   4  15   0       11.64       16.55      1.39 o
   5  15   0        3.14        5.16      1.41 o
   6  15   0        8.38        7.41      2.23 o
   0  16   0      472.65      481.91     10.12 o
   1  16   0       31.05       30.10      1.24 o
   2  16   0      280.62      293.37      4.51 o
   3  16   0        2.98        3.46      1.44 o
   4  16   0       80.25       79.61      2.46 o
   5  16   0      106.92      126.16      3.79 o
   6  16   0       27.34       36.81      3.07 o
   1  17   0        0.10        0.17      0.56 o
   2  17   0      311.76      354.24      5.21 o
   3  17   0       47.67       49.16      1.85 o
   4  17   0        1.12        0.65      1.18 o
   5  17   0       41.22       42.94      2.43 o
   6  17   0        6.10        2.56      2.81 o
   0  18   0      209.87      176.76      7.42 o
   1  18   0      355.74      345.17      7.81 o
   2  18   0       30.35       33.31      2.00 o
   3  18   0        0.88        0.43      0.79 o
   4  18   0       20.67       15.67      1.43 o
   5  18   0       22.84       21.88      2.04 o
   6  18   0       21.14       22.76      3.80 o
   1  19   0       78.48       86.97      3.18 o
   2  19   0       34.72       44.81      1.98 o
   3  19   0        2.04        2.21      1.06 o
   4  19   0       20.15       20.64      2.43 o
   5  19   0        4.57        2.54      1.40 o
   6  19   0        3.14        5.53      2.81 o
   0  20   0      282.97      279.72     10.46 o
   1  20   0      466.28      435.13     10.01 o
   2  20   0        2.23        1.00      0.96 o
   3  20   0       24.05       17.68      1.55 o
   4  20   0       22.37       25.20      1.90 o
   5  20   0       11.79       11.71      2.21 o
   6  20   0        5.39       11.74      3.37 o
   1  21   0       75.93       73.56      3.18 o
   2  21   0       55.38       64.94      2.49 o
   3  21   0        7.05        5.96      1.32 o
   4  21   0        0.49        1.02      1.40 o
   5  21   0       23.24       20.20      2.64 o
   6  21   0        1.91        5.11      2.86 o
   0  22   0      199.53      202.17      6.29 o
   1  22   0        1.18        2.67      1.42 o
   2  22   0       19.46       22.42      1.69 o
   3  22   0      138.94      111.61      3.37 o
   4  22   0        0.67        0.30      2.18 o
   5  22   0       13.38       10.85      2.34 o
   6  22   0        0.36       -0.17      2.60 o
   1  23   0      138.87      126.70      6.49 o
   2  23   0        0.91        2.07      1.19 o
   3  23   0        0.41        0.21      1.15 o
   4  23   0        3.02        2.56      2.04 o
   5  23   0        2.10        3.29      3.20 o
   0  24   0      111.96       94.46      6.75 o
   1  24   0       71.91       82.72      3.57 o
   2  24   0      107.99       90.86      3.23 o
   3  24   0       52.56       49.70      2.63 o
   4  24   0        1.25        0.94      2.25 o
   5  24   0        2.10        3.14      3.54 o
   1  25   0       24.36       28.78      2.59 o
   2  25   0       61.32       61.64      2.66 o
   3  25   0        0.92        1.47      1.70 o
   4  25   0       18.83       20.72      3.40 o
   5  25   0        0.34        0.25      2.18 o
   0  26   0       18.70       19.57      4.05 o
   1  26   0        9.62       10.54      2.88 o
   2  26   0       53.66       43.87      2.38 o
   3  26   0        5.47        3.24      1.81 o
   4  26   0       33.11       28.72      3.80 o
   5  26   0        0.14        0.06      2.55 o
   1  27   0       38.83       36.92      2.79 o
   2  27   0       15.01       12.99      2.20 o
   3  27   0        3.08        1.27      1.73 o
   4  27   0       18.41       17.14      3.31 o
   5  27   0        3.79        5.14      2.60 o
   0  28   0      257.93      262.12     12.14 o
   1  28   0       41.01       39.94      5.73 o
   2  28   0        2.38        3.40      1.77 o
   3  28   0        0.00        0.46      1.77 o
   4  28   0       14.79       12.23      3.06 o
   1  29   0       14.51       13.87      2.74 o
   2  29   0        0.17        0.16      2.90 o
   3  29   0        5.29        3.99      1.99 o
   4  29   0        7.44        9.45      3.24 o
   0  30   0       35.77       42.84      5.40 o
   1  30   0       21.31       18.05      3.10 o
   2  30   0        1.62        5.23      2.03 o
   3  30   0        1.97       -0.09      1.97 o
   4  30   0        7.99       14.42      4.05 o
   1  31   0       11.76       10.20      3.54 o
   2  31   0       10.52       10.45      2.74 o
   3  31   0        0.45       -0.73      2.05 o
   0  32   0        0.02       -2.36      2.36 o
   1  32   0        0.67        0.65      2.02 o
   2  32   0        0.86        0.83      2.26 o
   3  32   0        9.88       17.20      5.73 o
   1  33   0        8.51       10.92      2.97 o
   2  33   0        4.28       -1.14      2.18 o
   3  33   0        1.45        2.02      4.72 o
   0  34   0       49.16       46.89      6.41 o
   1  34   0        2.76        2.12      2.50 o
   2  34   0        2.06        7.08      4.05 o
   1  35   0        4.02        1.01      3.71 o
  -7   0   1        0.24       -2.36      2.36 o
  -5   0   1        0.01       -0.29      1.54 o
  -3   0   1     1037.63      994.93     14.12 o
  -1   0   1     1195.20     1290.82     15.39 o
   1   0   1    16835.79    15513.37    253.11 o
   3   0   1     8713.74     9434.16    105.14 o
   5   0   1        5.13        6.30      1.17 o
   7   0   1        3.21        4.05      3.04 o
  -7   1   1        1.92        3.47      1.90 o
  -6   1   1        0.00       -1.20      1.20 o
  -5   1   1        0.72       -0.94      0.94 o
  -4   1   1        7.97        5.12      0.64 o
  -3   1   1      268.58      283.33      3.21 o
  -2   1   1     2864.26     3030.11     22.97 o
  -1   1   1      692.30      419.24      4.17 o
   0   1   1      170.12      190.45      2.57 o
   1   1   1     3450.70     3507.17     29.67 o
   2   1   1       71.91       53.75      0.99 o
   3   1   1     1245.73     1213.14      9.87 o
   4   1   1        1.20        0.89      0.49 o
   5   1   1       16.18       16.99      1.12 o
   6   1   1        9.42        8.72      1.61 o
   7   1   1        2.98        0.89      2.02 o
  -7   2   1        0.10        0.16      1.70 o
  -6   2   1        8.41       11.20      1.70 o
  -5   2   1        4.58        7.56      1.31 o
  -4   2   1      151.09      156.97      2.62 o
  -3   2   1     2415.67     2468.90     23.25 o
  -2   2   1       43.68       42.27      0.91 o
  -1   2   1     4048.23     4153.13     48.19 o
   0   2   1        0.03        1.33      0.15 o
   1   2   1     2870.66     2827.31     23.99 o
   2   2   1     1755.01     1718.31     14.95 o
   3   2   1     1800.39     1683.37     13.34 o
   4   2   1      107.84      106.96      2.15 o
   5   2   1       50.59       54.04      2.11 o
   6   2   1        0.55        2.56      1.40 o
   7   2   1        0.56        1.59      1.77 o
  -7   3   1        0.56        1.71      1.86 o
  -6   3   1        6.89        4.78      1.75 o
  -5   3   1        2.54        1.14      1.14 o
  -4   3   1      704.32      709.68     11.55 o
  -3   3   1      285.16      308.78      3.79 o
  -2   3   1        7.50        8.36      0.41 o
  -1   3   1       75.86       37.28      0.64 o
   0   3   1      351.73      353.64      3.88 o
   1   3   1        8.06        5.61      0.41 o
   2   3   1      248.06      245.40      2.70 o
   3   3   1      469.83      542.87      5.05 o
   4   3   1       31.49       31.90      1.05 o
   5   3   1        4.02        1.63      0.95 o
   6   3   1        0.45        1.40      1.50 o
   7   3   1        3.23        1.39      1.83 o
  -7   4   1        1.36        0.38      1.69 o
  -6   4   1        0.19       -1.37      1.37 o
  -5   4   1       54.49       33.01      1.92 o
  -4   4   1       25.11       22.09      1.13 o
  -3   4   1        1.01        0.89      0.51 o
  -2   4   1        0.62        0.09      0.22 o
  -1   4   1     3301.73     3191.62     27.12 o
   0   4   1     5366.67     5314.66     69.85 o
   1   4   1     2335.42     2619.73     24.02 o
   2   4   1     1642.92     1680.43     14.77 o
   3   4   1        0.03       -0.48      0.51 o
   4   4   1        0.74        1.24      0.58 o
   5   4   1        1.23        1.55      0.82 o
   6   4   1       15.58       17.64      2.21 o
   7   4   1        0.42        1.92      1.75 o
  -7   5   1        2.53        1.73      2.01 o
  -6   5   1        8.38        7.59      1.87 o
  -5   5   1       82.19       87.44      3.02 o
  -4   5   1      351.74      390.29      4.93 o
  -3   5   1        0.53       -0.46      0.46 o
  -2   5   1      238.07      257.48      3.24 o
  -1   5   1       12.53       31.82      0.75 o
   0   5   1       15.40       16.48      0.62 o
   1   5   1       61.45       77.96      1.17 o
   2   5   1      225.31      243.48      2.75 o
   3   5   1       45.98       53.76      1.55 o
   4   5   1        9.60       16.63      0.95 o
   5   5   1        3.65        1.40      0.85 o
   6   5   1       28.42       26.09      2.81 o
   7   5   1        0.01        1.33      1.81 o
  -7   6   1        2.67        2.85      2.58 o
  -6   6   1       13.84       11.80      2.03 o
  -5   6   1      209.32      229.33      4.84 o
  -4   6   1      217.56      194.32      3.07 o
  -3   6   1      210.52      176.52      2.58 o
  -2   6   1      108.78      147.97      3.39 o
  -1   6   1       67.75       59.85      1.10 o
   0   6   1      209.27      273.83      4.31 o
   1   6   1      153.13      156.28      2.06 o
   2   6   1       33.74       36.78      0.86 o
   3   6   1        0.19       -0.34      0.39 o
   4   6   1       20.82       18.86      1.03 o
   5   6   1       50.33       59.88      3.80 o
   6   6   1       16.96       15.13      2.95 o
   7   6   1        4.66        4.40      2.01 o
  -7   7   1        0.34       -0.73      1.65 o
  -6   7   1        6.96       12.11      2.04 o
  -5   7   1      131.42      131.57      4.34 o
  -4   7   1       69.12       64.60      1.91 o
  -3   7   1      168.96      158.61      2.85 o
  -2   7   1      259.52      295.46      3.44 o
  -1   7   1      649.29      610.67      6.12 o
   0   7   1     9293.52     8888.34    100.69 o
   1   7   1      543.65      596.14      6.54 o
   2   7   1      640.63      730.36      6.45 o
   3   7   1        7.09        7.97      0.55 o
   4   7   1       18.17       20.46      1.11 o
   5   7   1       71.73       66.23      2.34 o
   6   7   1       35.15       44.17      3.27 o
   7   7   1        0.79        2.63      1.83 o
  -7   8   1        0.60       -0.57      1.81 o
  -6   8   1       35.95       51.12      4.97 o
  -5   8   1      384.70      388.99      8.13 o
  -4   8   1        2.94        3.61      0.78 o
  -3   8   1      109.07       98.41      1.82 o
  -2   8   1       17.62       32.20      0.93 o
  -1   8   1      418.51      400.59      4.84 o
   0   8   1     1154.59     1058.04     12.76 o
   1   8   1     1511.68     1545.44     16.08 o
   2   8   1      162.29      196.19      2.35 o
   3   8   1       58.37       65.30      1.47 o
   4   8   1       50.03       64.16      1.74 o
   5   8   1       29.41       27.73      1.68 o
   6   8   1        1.06        3.37      1.60 o
   7   8   1        3.02        1.93      2.01 o
  -7   9   1        2.66        0.21      1.83 o
  -6   9   1        3.63        1.90      1.73 o
  -5   9   1       16.93       20.46      2.73 o
  -4   9   1       43.50       34.78      1.33 o
  -3   9   1       33.33       37.08      1.63 o
  -2   9   1       13.86       14.08      0.66 o
  -1   9   1      943.62     1028.97     14.34 o
   0   9   1      728.15      754.23      9.39 o
   1   9   1        0.90        7.80      1.02 o
   2   9   1      467.12      517.95      7.64 o
   3   9   1       92.14       77.53      1.58 o
   4   9   1        0.01        0.98      0.86 o
   5   9   1        3.42        5.50      1.17 o
   6   9   1        7.45        7.15      2.32 o
   7   9   1        1.39        2.74      1.95 o
  -7  10   1       14.63       17.07      2.59 o
  -6  10   1       17.60       12.26      2.16 o
  -5  10   1      182.33      204.37      5.26 o
  -4  10   1       70.70       59.29      3.20 o
  -3  10   1      176.05      180.68      3.12 o
  -2  10   1      269.38      234.54      3.77 o
  -1  10   1       50.07       56.16      1.26 o
   0  10   1      251.22      265.91      3.97 o
   1  10   1     7906.86     8143.57     81.77 o
   2  10   1      587.35      537.16      6.57 o
   3  10   1      120.73      131.04      2.13 o
   4  10   1       77.21       72.70      2.17 o
   5  10   1        0.00        0.35      1.00 o
   6  10   1        3.41        5.51      1.81 o
   7  10   1        0.05        4.05      2.75 o
  -7  11   1        0.49        1.99      1.95 o
  -6  11   1        9.33       11.49      2.13 o
  -5  11   1       48.02       45.97      3.48 o
  -4  11   1       85.27       73.46      2.17 o
  -3  11   1      196.89      193.56      2.78 o
  -2  11   1      516.23      554.29      6.77 o
  -1  11   1     1072.44     1145.36     12.39 o
   0  11   1      517.35      472.89      6.38 o
   1  11   1     3330.92     3314.35     38.31 o
   2  11   1      144.10      146.34      2.55 o
   3  11   1        4.34        4.69      0.72 o
   4  11   1      944.13      951.28     10.51 o
   5  11   1      254.59      255.36      5.32 o
   6  11   1        8.34       11.56      2.06 o
   7  11   1        0.00        0.43      2.50 o
  -7  12   1        0.72        1.57      1.83 o
  -6  12   1       68.20       63.23      3.54 o
  -5  12   1       51.10       54.70      2.40 o
  -4  12   1      271.54      279.45      4.58 o
  -3  12   1        0.01       -0.53      0.63 o
  -2  12   1      325.35      316.55      4.45 o
  -1  12   1       47.62       60.74      1.61 o
   0  12   1      569.73      670.01      8.79 o
   1  12   1      158.57      163.37      2.63 o
   2  12   1      379.01      402.18      5.83 o
   3  12   1       37.27       38.54      1.40 o
   4  12   1        0.03        1.02      1.48 o
   5  12   1        0.01        1.81      1.22 o
   6  12   1        3.43        5.44      1.92 o
   7  12   1        1.54        1.29      2.75 o
  -7  13   1        8.32        9.13      3.10 o
  -6  13   1        4.16        6.27      1.95 o
  -5  13   1       11.78       16.77      1.74 o
  -4  13   1        1.04       -1.03      1.03 o
  -3  13   1       64.07       52.20      1.76 o
  -2  13   1       51.88       41.81      2.86 o
  -1  13   1       25.64       24.61      1.07 o
   0  13   1        3.69        4.66      0.60 o
   1  13   1     2904.28     3059.10     31.96 o
   2  13   1      160.88      200.51      3.03 o
   3  13   1       78.57       71.78      1.91 o
   4  13   1      589.80      576.77      7.24 o
   5  13   1       10.00       12.54      1.63 o
   6  13   1       16.93       16.53      3.24 o
   7  13   1        3.07        9.06      3.24 o
  -7  14   1        0.33       -1.00      1.85 o
  -6  14   1        2.74        2.23      1.75 o
  -5  14   1       11.52       15.75      1.73 o
  -4  14   1       31.37       26.90      1.74 o
  -3  14   1       47.39       52.57      1.74 o
  -2  14   1      370.92      358.39      5.03 o
  -1  14   1       18.53       36.08      1.11 o
   0  14   1      196.63      207.02      3.50 o
   1  14   1       32.97       25.36      1.09 o
   2  14   1      359.11      373.74      5.22 o
   3  14   1      479.11      454.26      5.76 o
   4  14   1        5.73        2.79      1.05 o
   5  14   1        0.34        1.01      1.29 o
   6  14   1       16.14       18.01      3.31 o
  -7  15   1        0.22        5.40      5.06 o
  -6  15   1        3.10        0.46      1.73 o
  -5  15   1        2.20        0.53      1.22 o
  -4  15   1        0.64        2.27      1.27 o
  -3  15   1        1.39        2.39      0.83 o
  -2  15   1       39.49       27.34      1.28 o
  -1  15   1      800.58      751.42     15.36 o
   0  15   1      123.17      136.33      3.04 o
   1  15   1      353.91      419.79      5.52 o
   2  15   1        5.78        9.90      1.07 o
   3  15   1        0.61        0.83      0.75 o
   4  15   1        0.67       -0.79      1.15 o
   5  15   1       79.88       73.76      2.93 o
   6  15   1        1.60        2.81      4.72 o
  -6  16   1       11.67       10.59      2.13 o
  -5  16   1        0.95        2.53      1.31 o
  -4  16   1      127.74      132.75      3.54 o
  -3  16   1      415.24      395.76      5.73 o
  -2  16   1      536.53      562.62      7.22 o
  -1  16   1       92.18       90.51      1.88 o
   0  16   1      111.36       94.59      2.08 o
   1  16   1      412.46      401.19      5.37 o
   2  16   1       34.74       39.31      1.57 o
   3  16   1        0.11       -0.72      0.72 o
   4  16   1        0.25       -0.81      0.81 o
   5  16   1      109.87      111.63      4.78 o
   6  16   1        0.84        0.13      2.25 o
  -6  17   1       17.26       18.84      2.59 o
  -5  17   1        0.34       -1.28      1.28 o
  -4  17   1       91.56      109.60      3.21 o
  -3  17   1        7.83        8.00      1.07 o
  -2  17   1        1.23        0.30      0.81 o
  -1  17   1       39.03       32.28      1.34 o
   0  17   1        0.08        0.20      0.49 o
   1  17   1       26.64       26.25      1.23 o
   2  17   1       44.93       48.01      1.95 o
   3  17   1        1.97        0.29      0.87 o
   4  17   1       17.31       15.39      1.34 o
   5  17   1      147.98      150.52      5.22 o
   6  17   1        0.90       -0.74      2.25 o
  -6  18   1        1.41        1.03      2.38 o
  -5  18   1       22.87       26.38      2.10 o
  -4  18   1       10.43        9.22      1.43 o
  -3  18   1       33.19       42.97      2.21 o
  -2  18   1        3.33        1.28      0.90 o
  -1  18   1       47.09       51.38      1.56 o
   0  18   1       34.78       30.19      1.34 o
   1  18   1        3.30        1.76      0.66 o
   2  18   1       27.84       33.24      1.44 o
   3  18   1       22.72       28.49      1.59 o
   4  18   1        2.04        2.16      1.03 o
   5  18   1      103.20      118.50      7.21 o
   6  18   1        0.16       -0.03      2.34 o
  -6  19   1        6.65       14.66      3.42 o
  -5  19   1       18.11       25.77      2.15 o
  -4  19   1        2.72        2.93      1.26 o
  -3  19   1       62.27       56.39      2.02 o
  -2  19   1       73.79       56.93      2.15 o
  -1  19   1       88.10      100.74      3.37 o
   0  19   1      200.02      170.52      4.30 o
   1  19   1       41.72       33.86      1.77 o
   2  19   1       17.44       10.83      1.05 o
   3  19   1        0.06       -0.71      0.79 o
   4  19   1       51.76       58.64      3.57 o
   5  19   1       20.39       21.62      2.69 o
   6  19   1        0.56       -2.30      2.30 o
  -6  20   1       10.73       14.41      3.37 o
  -5  20   1       12.72       12.31      1.74 o
  -4  20   1        0.98       -0.67      1.11 o
  -3  20   1        0.00       -0.77      0.93 o
  -2  20   1        6.86        5.75      1.75 o
  -1  20   1        1.11        1.33      1.44 o
   0  20   1      352.51      320.00      7.48 o
   1  20   1       71.86       62.78      2.53 o
   2  20   1       81.03       85.41      2.70 o
   3  20   1       39.59       35.81      2.97 o
   4  20   1       57.07       59.49      3.44 o
   5  20   1        1.52        1.12      1.75 o
   6  20   1        0.32        1.92      2.68 o
  -6  21   1        0.71        0.31      2.50 o
  -5  21   1       16.56       16.03      1.92 o
  -4  21   1        9.29       11.92      1.70 o
  -3  21   1       13.57       13.93      1.51 o
  -2  21   1       42.50       42.08      2.04 o
  -1  21   1      101.02      115.66      3.83 o
   0  21   1      100.99      105.80      2.59 o
   1  21   1        3.69        3.17      1.11 o
   2  21   1       30.47       24.82      1.77 o
   3  21   1        8.23        6.46      1.48 o
   4  21   1        0.02        1.67      3.34 o
   5  21   1       30.03       37.10      6.92 o
   6  21   1        0.03       -0.89      2.87 o
  -6  22   1        7.38        6.88      4.89 o
  -5  22   1        6.64        9.95      2.21 o
  -4  22   1       12.82       12.53      1.67 o
  -3  22   1      127.37      117.21      4.08 o
  -2  22   1       32.62       27.27      1.78 o
  -1  22   1       77.84       83.58      3.96 o
   0  22   1     1072.41     1072.06     17.48 o
   1  22   1        3.74        4.75      1.22 o
   2  22   1        0.40        1.82      0.94 o
   3  22   1        4.73        0.38      1.75 o
   4  22   1       13.30       12.52      2.71 o
   5  22   1        0.13        2.68      3.37 o
  -5  23   1        1.21        0.40      1.90 o
  -4  23   1        7.74        6.96      2.20 o
  -3  23   1       47.59       40.16      2.17 o
  -2  23   1        5.86        7.24      1.26 o
  -1  23   1       42.07       46.22      2.79 o
   0  23   1       81.77       91.61      4.51 o
   1  23   1       22.28       20.62      1.71 o
   2  23   1       72.70       57.16      3.12 o
   3  23   1        7.88        4.55      1.86 o
   4  23   1        0.06       -0.41      3.88 o
   5  23   1        6.36        4.53      2.75 o
  -5  24   1        2.55        4.30      3.20 o
  -4  24   1        0.01       -1.11      1.40 o
  -3  24   1        1.88        0.71      1.24 o
  -2  24   1       49.60       47.23      2.39 o
  -1  24   1      148.90      152.15      4.86 o
   0  24   1      210.80      196.20      6.80 o
   1  24   1      379.67      358.52      7.98 o
   2  24   1        6.11        3.66      1.66 o
   3  24   1        0.03       -0.47      1.57 o
   4  24   1        5.79        3.74      2.50 o
   5  24   1        3.08        7.77      2.83 o
  -5  25   1        5.86        8.36      3.88 o
  -4  25   1        1.13        1.59      2.36 o
  -3  25   1       13.52       10.60      1.57 o
  -2  25   1        1.63        0.58      1.22 o
  -1  25   1      550.17      544.91     13.57 o
   0  25   1      171.53      202.18      7.27 o
   1  25   1       30.64       27.45      2.52 o
   2  25   1        5.84        3.84      1.73 o
   3  25   1       12.14       14.82      2.27 o
   4  25   1        0.99        1.60      2.18 o
   5  25   1        0.11        3.31      2.38 o
  -5  26   1        0.16        2.43      2.81 o
  -4  26   1        1.59        2.45      2.70 o
  -3  26   1        6.72        2.75      1.31 o
  -2  26   1       16.26       15.85      1.77 o
  -1  26   1       98.96      116.27      4.41 o
   0  26   1        1.95        5.25      2.11 o
   1  26   1      165.96      161.31      5.25 o
   2  26   1        0.48       -0.36      1.57 o
   3  26   1       29.14       22.31      2.53 o
   4  26   1       10.98       15.27      3.71 o
   5  26   1        2.64        2.24      2.67 o
  -5  27   1        8.43       13.29      5.40 o
  -4  27   1        4.54        3.84      2.67 o
  -3  27   1        6.47        3.55      1.46 o
  -2  27   1       41.68       43.91      2.60 o
  -1  27   1      224.07      245.63      8.23 o
   0  27   1       73.48       65.75      4.27 o
   1  27   1       31.41       31.44      2.73 o
   2  27   1        2.47        2.19      1.66 o
   3  27   1        4.95        2.99      1.83 o
   4  27   1        0.60        3.51      2.75 o
  -4  28   1        0.31       -2.11      2.11 o
  -3  28   1        2.05        2.98      3.43 o
  -2  28   1        0.19        0.07      1.29 o
  -1  28   1      190.36      206.96      7.62 o
   0  28   1        9.25       13.43      2.59 o
   1  28   1       13.33       12.74      4.05 o
   2  28   1        6.38        5.95      2.06 o
   3  28   1       20.98       20.15      2.73 o
   4  28   1       11.51       11.49      3.24 o
  -4  29   1        0.18        1.83      3.71 o
  -3  29   1        0.58        0.26      1.77 o
  -2  29   1        6.87        6.70      1.67 o
  -1  29   1       11.15       14.19      3.71 o
   0  29   1        1.04        1.35      1.91 o
   1  29   1        2.35        3.94      2.53 o
   2  29   1        0.35       -1.59      1.59 o
   3  29   1       14.62       16.83      2.71 o
   4  29   1        3.08        4.06      2.99 o
  -4  30   1        5.31        8.21      3.21 o
  -3  30   1        0.02        0.39      2.43 o
  -2  30   1        1.58        0.17      1.70 o
  -1  30   1       10.45        9.95      2.62 o
   0  30   1        1.57        2.12      2.02 o
   1  30   1       22.51       27.11      3.54 o
   2  30   1        0.51        0.63      1.77 o
   3  30   1        2.36        1.01      1.97 o
   4  30   1        2.86        0.34      5.06 o
  -3  31   1        6.56        6.60      4.72 o
  -2  31   1       21.44       24.40      3.54 o
  -1  31   1        3.23        2.89      2.26 o
   0  31   1       40.21       45.84      4.17 o
   1  31   1       13.42       16.95      2.97 o
   2  31   1        0.08       -0.69      2.02 o
   3  31   1        1.88        1.63      2.03 o
  -3  32   1        0.00       -1.78      2.43 o
  -2  32   1        0.40        2.41      2.35 o
  -1  32   1        1.10        0.84      2.15 o
   0  32   1        4.82        7.26      3.88 o
   1  32   1        2.27        0.51      2.87 o
   2  32   1        0.60       -1.05      2.26 o
   3  32   1        0.16       -0.41      2.83 o
  -2  33   1       13.81       18.77      3.71 o
  -1  33   1       43.32       54.82      4.51 o
   0  33   1        2.58        1.23      2.36 o
   1  33   1        0.68        5.40      2.62 o
   2  33   1        0.44        0.00      2.39 o
  -2  34   1        2.23        5.06      4.05 o
  -1  34   1       12.52       21.90      4.89 o
   0  34   1        5.88        5.79      2.74 o
   1  34   1        0.03        1.45      2.50 o
   2  34   1        0.12       -1.01      3.37 o
  -1  35   1       12.92       19.57      5.06 o
   0  35   1        7.49        1.35      3.37 o
  -6   0   2        5.80        7.14      2.87 o
  -4   0   2      512.51      488.73      6.65 o
  -2   0   2     4699.87     5032.07    154.55 o
   0   0   2        9.98        4.40      0.43 o
   2   0   2     3976.63     3407.22     44.22 o
   4   0   2       21.83       25.19      1.80 o
   6   0   2       19.76        9.49      2.25 o
  -7   1   2        0.03       -1.53      1.53 o
  -6   1   2        2.33        1.28      1.26 o
  -5   1   2        0.23       -1.17      1.17 o
  -4   1   2        9.08       14.60      0.82 o
  -3   1   2       49.06       56.13      1.53 o
  -2   1   2     1023.75      889.04      8.70 o
  -1   1   2     9664.54     9273.04     85.88 o
   0   1   2     3826.09     3566.10     36.38 o
   1   1   2     2878.97     2733.52     23.32 o
   2   1   2      153.66      166.09      2.10 o
   3   1   2       47.18       55.83      1.30 o
   4   1   2       10.66       13.44      0.78 o
   5   1   2       15.92       16.38      0.89 o
   6   1   2       31.89       31.26      2.20 o
   7   1   2        1.22        0.97      3.04 o
  -7   2   2        0.02       -0.80      1.66 o
  -6   2   2       50.78       49.16      2.60 o
  -5   2   2        0.00       -0.91      0.91 o
  -4   2   2       21.17       20.70      1.04 o
  -3   2   2      379.44      377.72      4.87 o
  -2   2   2      495.99      387.30      4.20 o
  -1   2   2        8.40        2.83      0.31 o
   0   2   2    12467.96    12066.51    122.13 o
   1   2   2      424.78      393.86      3.77 o
   2   2   2     1012.63     1174.50     10.54 o
   3   2   2       23.80       34.83      1.29 o
   4   2   2        8.91       18.13      0.83 o
   5   2   2       11.18       10.99      0.81 o
   6   2   2        0.33        1.35      1.46 o
   7   2   2        0.75       -1.33      2.19 o
  -7   3   2        0.62       -0.04      1.73 o
  -6   3   2        0.83        0.84      1.33 o
  -5   3   2       55.23       54.73      2.38 o
  -4   3   2      356.43      328.66      5.52 o
  -3   3   2      277.68      294.97      4.06 o
  -2   3   2      877.74      795.21      8.70 o
  -1   3   2    35140.11    33026.94    300.59 o
   0   3   2       23.83       18.69      0.49 o
   1   3   2      141.78      116.52      1.84 o
   2   3   2       26.72       16.97      0.65 o
   3   3   2      208.45      246.89      3.03 o
   4   3   2       15.85       16.24      1.06 o
   5   3   2        1.49        1.89      0.70 o
   6   3   2       12.48       10.25      1.90 o
   7   3   2        2.73        2.71      1.81 o
  -7   4   2        0.92        1.10      1.90 o
  -6   4   2        9.10        7.39      2.86 o
  -5   4   2        2.16        3.02      1.95 o
  -4   4   2       23.49       21.67      1.29 o
  -3   4   2       18.53       30.70      1.13 o
  -2   4   2      176.55      143.35      2.46 o
  -1   4   2     1495.90     1472.51     13.78 o
   0   4   2     1587.08     1540.62     15.89 o
   1   4   2      122.21       96.77      1.50 o
   2   4   2      272.01      222.70      2.77 o
   3   4   2       84.72       88.93      1.81 o
   4   4   2      269.45      297.63      3.84 o
   5   4   2       20.56       23.80      1.24 o
   6   4   2       21.91       25.03      2.36 o
   7   4   2        0.16        2.43      1.81 o
  -7   5   2        0.01        0.60      2.09 o
  -6   5   2        0.87       -1.09      2.68 o
  -5   5   2       36.90       39.37      2.19 o
  -4   5   2      212.57      230.91      4.64 o
  -3   5   2       37.84       42.50      1.28 o
  -2   5   2      491.19      579.03      6.03 o
  -1   5   2    22694.96    22178.64    201.45 o
   0   5   2       77.72       87.54      1.37 o
   1   5   2     2593.33     2628.28     29.83 o
   2   5   2      236.91      217.92      2.87 o
   3   5   2       23.28       19.01      0.83 o
   4   5   2        3.29        2.47      0.61 o
   5   5   2       39.32       38.14      1.38 o
   6   5   2        0.05       -2.16      2.18 o
   7   5   2        0.13       -0.27      2.00 o
  -7   6   2       15.24       22.78      2.76 o
  -6   6   2       22.05       25.16      4.18 o
  -5   6   2        1.04        0.47      1.20 o
  -4   6   2       63.13       65.21      1.96 o
  -3   6   2        0.01        2.63      0.45 o
  -2   6   2     1867.95     1992.68     17.36 o
  -1   6   2      587.64      661.52      6.61 o
   0   6   2      891.83      834.33     10.19 o
   1   6   2        0.30        1.18      0.26 o
   2   6   2       83.14       96.80      1.62 o
   3   6   2      189.77      188.84      2.44 o
   4   6   2        1.49        2.41      0.62 o
   5   6   2       21.46       21.46      1.94 o
   6   6   2       10.08        9.64      1.90 o
   7   6   2        0.80        0.01      1.91 o
  -7   7   2        1.85        4.10      1.97 o
  -6   7   2        1.34       -0.83      1.79 o
  -5   7   2        6.23        6.94      1.67 o
  -4   7   2        0.23        1.71      0.76 o
  -3   7   2      177.04      197.19      3.04 o
  -2   7   2      441.97      428.69      4.99 o
  -1   7   2      175.65      145.82      2.16 o
   0   7   2     3143.36     3060.77     40.44 o
   1   7   2       50.73       59.33      1.25 o
   2   7   2      103.43       81.83      1.47 o
   3   7   2      168.58      208.27      2.64 o
   4   7   2       36.22       34.09      1.20 o
   5   7   2       32.74       26.68      1.46 o
   6   7   2        0.24        0.69      1.52 o
   7   7   2        0.10       -0.52      2.70 o
  -7   8   2        0.26        1.35      2.23 o
  -6   8   2        0.06       -0.61      1.53 o
  -5   8   2      149.98      147.74      9.15 o
  -4   8   2      169.09      169.94      3.16 o
  -3   8   2      203.11      193.40      4.46 o
  -2   8   2     4679.94     4508.67     41.31 o
  -1   8   2      159.73      132.67      2.30 o
   0   8   2      763.12      740.53      9.30 o
   1   8   2     2290.40     2269.82     23.27 o
   2   8   2      154.92      168.55      2.34 o
   3   8   2       30.47       29.08      0.93 o
   4   8   2       67.41       69.65      1.63 o
   5   8   2       24.87       28.79      1.71 o
   6   8   2       12.19       11.54      1.98 o
   7   8   2        0.96        0.53      2.43 o
  -7   9   2        2.44        4.53      2.04 o
  -6   9   2        0.63        4.81      1.90 o
  -5   9   2       28.90       30.11      2.92 o
  -4   9   2        1.26        1.39      0.72 o
  -3   9   2      267.93      263.21      3.44 o
  -2   9   2      749.78      816.84      8.30 o
  -1   9   2      638.42      636.67      7.24 o
   0   9   2     1064.33      996.80     13.95 o
   1   9   2     3138.35     3183.90     32.40 o
   2   9   2       90.15       96.07      1.91 o
   3   9   2        8.73       12.89      1.00 o
   4   9   2      641.77      625.34      9.88 o
   5   9   2       77.42       89.22      2.65 o
   6   9   2        1.78        2.24      1.63 o
   7   9   2        0.90        2.91      3.88 o
  -7  10   2        5.70        1.99      2.04 o
  -6  10   2       42.10       43.02      6.40 o
  -5  10   2        0.23       -0.70      1.43 o
  -4  10   2       11.63        7.75      1.14 o
  -3  10   2      129.70      102.08      1.87 o
  -2  10   2     1350.65     1528.74     14.77 o
  -1  10   2      630.33      686.76      7.81 o
   0  10   2       68.25       68.01      1.69 o
   1  10   2      455.24      521.99      6.06 o
   2  10   2      488.03      463.27      5.16 o
   3  10   2      119.21      127.55      1.91 o
   4  10   2     1034.35     1026.66     11.23 o
   5  10   2       67.09       67.57      2.40 o
   6  10   2       13.83       16.93      2.99 o
   7  10   2        3.84       11.07      3.16 o
  -7  11   2        2.24        5.88      2.15 o
  -6  11   2        8.25        9.08      2.13 o
  -5  11   2       82.07       69.78      3.34 o
  -4  11   2       61.81       62.26      2.87 o
  -3  11   2      102.81      111.32      2.01 o
  -2  11   2      515.57      513.06      5.64 o
  -1  11   2     1432.45     1324.07     15.15 o
   0  11   2       38.27       39.20      1.85 o
   1  11   2     3689.00     3987.92     40.47 o
   2  11   2      415.29      427.87      5.25 o
   3  11   2       15.44       22.97      1.14 o
   4  11   2      438.99      439.87      6.56 o
   5  11   2       12.63       11.21      1.39 o
   6  11   2        2.56        3.80      2.70 o
   7  11   2        4.86        1.00      2.67 o
  -7  12   2        0.43       -1.75      1.75 o
  -6  12   2        1.14        0.93      1.73 o
  -5  12   2       48.50       61.69      3.33 o
  -4  12   2        1.49        2.94      1.03 o
  -3  12   2      146.27      182.76      2.72 o
  -2  12   2       75.63       54.03      1.24 o
  -1  12   2      114.07      121.45      2.17 o
   0  12   2      209.52      183.45      3.20 o
   1  12   2     1304.36     1449.32     15.43 o
   2  12   2      117.63      111.65      2.02 o
   3  12   2      632.98      623.91      7.85 o
   4  12   2       41.75       46.83      1.91 o
   5  12   2        0.77        0.53      1.04 o
   6  12   2        0.94       -0.22      2.11 o
   7  12   2        0.52        4.86      2.81 o
  -7  13   2        0.14        1.58      1.95 o
  -6  13   2        2.93        4.66      1.83 o
  -5  13   2       47.22       53.97      2.94 o
  -4  13   2      145.44      128.36      4.57 o
  -3  13   2        0.05        0.45      0.60 o
  -2  13   2       25.05       29.40      0.98 o
  -1  13   2        0.03        0.89      0.44 o
   0  13   2        1.06        1.60      0.64 o
   1  13   2      600.43      562.68      6.66 o
   2  13   2      102.53      101.38      2.71 o
   3  13   2       15.86       14.40      1.13 o
   4  13   2      311.64      320.14      4.90 o
   5  13   2       12.96       14.52      2.48 o
   6  13   2        6.29        2.70      3.71 o
  -7  14   2        9.56       10.37      2.92 o
  -6  14   2        2.93        4.16      1.87 o
  -5  14   2       13.47       14.52      2.04 o
  -4  14   2        0.70        0.37      1.23 o
  -3  14   2      128.06      145.13      3.25 o
  -2  14   2      105.87       91.13      1.73 o
  -1  14   2      110.38      111.39      2.41 o
   0  14   2      185.98      160.44      3.11 o
   1  14   2       96.54       91.99      2.17 o
   2  14   2       26.63       40.39      1.47 o
   3  14   2      137.20      135.76      2.70 o
   4  14   2      369.88      357.73      5.25 o
   5  14   2       77.54       80.24      5.11 o
   6  14   2        2.78        1.89      3.88 o
  -7  15   2        0.00        5.06      5.73 o
  -6  15   2        0.19       -1.60      1.60 o
  -5  15   2        1.28        1.29      1.60 o
  -4  15   2        2.26        1.87      1.03 o
  -3  15   2       27.97       26.98      1.38 o
  -2  15   2      173.91      180.92      2.71 o
  -1  15   2        0.72       -0.50      0.50 o
   0  15   2       98.18       87.41      2.28 o
   1  15   2      128.94      152.84      2.99 o
   2  15   2       67.10       67.16      2.13 o
   3  15   2      202.16      197.68      3.73 o
   4  15   2       87.23       87.64      2.94 o
   5  15   2        7.73        7.36      1.71 o
   6  15   2        0.04        0.88      2.25 o
  -6  16   2        0.70       -1.03      1.69 o
  -5  16   2       27.24       23.71      1.92 o
  -4  16   2        0.32       -0.23      1.04 o
  -3  16   2       76.75       90.72      3.67 o
  -2  16   2       36.26       46.24      1.64 o
  -1  16   2      392.98      346.20      7.72 o
   0  16   2        1.56        7.40      0.87 o
   1  16   2      170.86      174.38      3.65 o
   2  16   2      468.31      527.27      7.03 o
   3  16   2        0.20       -0.86      0.86 o
   4  16   2       18.69       13.79      1.66 o
   5  16   2       11.26       15.23      1.97 o
   6  16   2        3.69        4.75      2.75 o
  -6  17   2        6.74        7.16      1.96 o
  -5  17   2        1.51       -0.57      1.19 o
  -4  17   2        6.88        3.62      1.17 o
  -3  17   2       88.56      100.47      2.46 o
  -2  17   2       20.21       17.88      1.14 o
  -1  17   2      284.86      291.64      4.90 o
   0  17   2      128.95      133.00      3.65 o
   1  17   2        9.18        6.81      0.73 o
   2  17   2        6.87        7.21      0.92 o
   3  17   2       37.52       40.27      1.76 o
   4  17   2       26.01       22.31      1.80 o
   5  17   2        3.96        3.49      1.53 o
   6  17   2        0.64       -0.08      2.30 o
  -6  18   2        3.80        3.55      1.82 o
  -5  18   2        0.10        3.12      1.58 o
  -4  18   2        5.42        4.03      1.75 o
  -3  18   2       19.67       16.93      1.31 o
  -2  18   2       12.72       10.51      1.19 o
  -1  18   2      102.76       84.54      2.28 o
   0  18   2       77.15       75.28      2.83 o
   1  18   2       71.49       67.14      2.36 o
   2  18   2       33.90       26.62      1.33 o
   3  18   2        6.43        7.98      1.52 o
   4  18   2      106.09      118.45      3.92 o
   5  18   2        2.00        3.59      1.57 o
   6  18   2        0.01       -1.23      2.34 o
  -6  19   2       35.24       38.66      4.18 o
  -5  19   2        1.64       -0.05      1.22 o
  -4  19   2       39.05       32.21      2.05 o
  -3  19   2        9.19        4.53      0.95 o
  -2  19   2       14.29       18.01      2.58 o
  -1  19   2        1.07        2.46      0.69 o
   0  19   2        8.65       10.64      1.01 o
   1  19   2        1.24       -0.45      0.81 o
   2  19   2       55.31       53.22      1.89 o
   3  19   2        1.26        3.76      1.27 o
   4  19   2        2.06        3.87      1.57 o
   5  19   2        3.27        5.86      2.50 o
   6  19   2        2.56       -0.03      2.87 o
  -6  20   2       23.94       27.32      3.58 o
  -5  20   2        1.54        2.45      1.31 o
  -4  20   2        0.01        0.57      1.15 o
  -3  20   2        3.13        3.75      1.29 o
  -2  20   2       23.23       20.16      1.59 o
  -1  20   2       31.02       32.98      1.64 o
   0  20   2        0.01        0.57      0.77 o
   1  20   2       63.54       69.31      2.49 o
   2  20   2        8.11        4.16      1.17 o
   3  20   2       97.89       90.63      3.33 o
   4  20   2        0.00       -1.66      1.66 o
   5  20   2        7.73        6.79      2.67 o
   6  20   2        1.09        3.37      5.06 o
  -6  21   2       27.68       33.99      3.13 o
  -5  21   2        0.17       -0.58      1.27 o
  -4  21   2        0.50       -0.78      1.19 o
  -3  21   2      132.60      117.18      2.95 o
  -2  21   2        3.08        4.24      1.14 o
  -1  21   2        0.69        1.69      1.29 o
   0  21   2      170.91      164.24      3.36 o
   1  21   2       11.39        9.42      1.32 o
   2  21   2        5.08        6.59      1.40 o
   3  21   2        5.51        6.46      1.57 o
   4  21   2        4.15        4.59      2.68 o
   5  21   2       11.14       20.24      3.56 o
  -6  22   2        2.51        2.83      2.60 o
  -5  22   2        3.59        3.19      1.45 o
  -4  22   2        1.47        0.28      1.19 o
  -3  22   2        0.29        1.17      1.22 o
  -2  22   2       32.70       28.54      1.84 o
  -1  22   2       48.16       41.14      2.66 o
   0  22   2       68.97       80.63      2.49 o
   1  22   2      314.52      325.11      6.13 o
   2  22   2        0.82       -0.23      1.00 o
   3  22   2       73.20       68.37      3.08 o
   4  22   2        0.00       -1.36      1.36 o
   5  22   2        0.00        0.12      2.87 o
  -5  23   2       12.87       13.37      1.96 o
  -4  23   2        1.23        1.93      1.56 o
  -3  23   2        7.87       10.07      1.90 o
  -2  23   2       65.47       65.02      3.14 o
  -1  23   2      261.77      254.26      6.30 o
   0  23   2      838.90      815.22     11.65 o
   1  23   2       59.01       66.69      3.07 o
   2  23   2       28.67       28.47      2.07 o
   3  23   2       49.03       45.99      2.73 o
   4  23   2        0.02        0.80      1.50 o
   5  23   2        4.03        7.29      2.86 o
  -5  24   2        0.01       -0.56      1.36 o
  -4  24   2        0.01       -1.09      1.44 o
  -3  24   2        0.44        0.17      1.20 o
  -2  24   2       40.63       40.83      2.22 o
  -1  24   2      155.94      165.15      4.99 o
   0  24   2      210.20      228.42      8.03 o
   1  24   2       20.20       17.58      1.78 o
   2  24   2        0.23       -1.14      1.14 o
   3  24   2       10.65       13.45      1.80 o
   4  24   2       40.21       44.11      2.82 o
   5  24   2       15.47       18.39      7.59 o
  -5  25   2        1.03        1.78      2.34 o
  -4  25   2        4.09        3.59      1.69 o
  -3  25   2        2.75        0.24      1.20 o
  -2  25   2        2.03        4.69      1.70 o
  -1  25   2        6.05        8.46      1.81 o
   0  25   2      469.10      461.17     11.79 o
   1  25   2       30.27       36.62      2.22 o
   2  25   2       61.49       63.10      2.94 o
   3  25   2       16.03       14.17      2.04 o
   4  25   2        5.84        5.73      2.25 o
   5  25   2        0.38        3.66      2.99 o
  -5  26   2        1.04        0.09      3.04 o
  -4  26   2        1.18        3.35      1.90 o
  -3  26   2       35.79       34.64      4.14 o
  -2  26   2      141.76      123.28      3.80 o
  -1  26   2        1.47        0.91      1.62 o
   0  26   2        0.17        3.85      3.37 o
   1  26   2       23.93       25.78      2.19 o
   2  26   2        0.15        1.37      1.33 o
   3  26   2       18.38       20.04      2.19 o
   4  26   2        0.00       -0.77      2.43 o
   5  26   2        0.63        2.36      2.81 o
  -5  27   2        0.00        0.64      2.50 o
  -4  27   2       13.12       11.73      2.19 o
  -3  27   2        0.08       -0.05      1.52 o
  -2  27   2       46.77       43.65      2.53 o
  -1  27   2      150.83      138.47      7.76 o
   0  27   2      158.50      174.70      6.91 o
   1  27   2       20.28       19.85      1.96 o
   2  27   2       47.44       34.31      2.39 o
   3  27   2        0.00        1.47      1.86 o
   4  27   2        0.06        1.13      3.88 o
  -4  28   2        2.32        2.66      3.54 o
  -3  28   2        0.09       -1.44      1.44 o
  -2  28   2       55.44       57.35      4.19 o
  -1  28   2        1.88        2.52      2.02 o
   0  28   2       38.39       46.23      3.79 o
   1  28   2        0.06       -0.63      1.62 o
   2  28   2        4.93        4.31      1.93 o
   3  28   2        5.55        5.12      2.04 o
   4  28   2        1.75        3.46      2.67 o
  -4  29   2        0.70        1.88      2.50 o
  -3  29   2       12.93       15.21      2.31 o
  -2  29   2       62.96       69.85      4.58 o
  -1  29   2        0.90        0.17      1.91 o
   0  29   2        1.93        4.31      2.19 o
   1  29   2        7.99        6.45      2.26 o
   2  29   2       20.46       19.10      2.91 o
   3  29   2        0.01       -1.20      1.78 o
   4  29   2        0.32        0.12      2.34 o
  -4  30   2        5.50        2.73      4.39 o
  -3  30   2        1.45        0.67      2.43 o
  -2  30   2        0.50       -1.35      1.48 o
  -1  30   2       18.36       15.95      2.97 o
   0  30   2        7.96        4.39      2.15 o
   1  30   2        0.12        1.91      2.53 o
   2  30   2        0.73        1.88      2.03 o
   3  30   2        5.37       10.13      3.18 o
  -3  31   2        2.38       -0.48      2.43 o
  -2  31   2        8.84       12.12      3.41 o
  -1  31   2       67.36       72.50      4.85 o
   0  31   2        1.01        0.15      2.11 o
   1  31   2        2.45        2.01      2.26 o
   2  31   2       20.25       17.09      3.13 o
   3  31   2        1.45        4.30      2.29 o
  -3  32   2        0.16       -0.92      2.30 o
  -2  32   2        3.10        2.80      1.93 o
  -1  32   2        3.69        1.38      2.53 o
   0  32   2        8.81       13.76      6.41 o
   1  32   2        1.26        4.82      2.50 o
   2  32   2        1.19        0.16      2.26 o
   3  32   2        0.82        5.77      3.06 o
  -2  33   2        7.21        5.70      2.59 o
  -1  33   2        1.99       -0.12      2.26 o
   0  33   2        6.76        9.58      4.55 o
   1  33   2        1.34        1.24      2.26 o
   2  33   2        0.18       -3.04      3.04 o
  -2  34   2        0.12       -3.04      3.04 o
  -1  34   2        0.01       -2.26      2.26 o
   0  34   2        1.02        5.43      2.59 o
   1  34   2        1.88        0.96      2.50 o
   2  34   2        1.57        0.34      4.05 o
  -1  35   2        0.58       -2.70      2.70 o
  -7   0   3        1.68        2.02      2.70 o
  -5   0   3       98.11      106.26      4.51 o
  -3   0   3       69.78       64.91      2.83 o
  -1   0   3    21206.20    20574.10    264.52 o
   1   0   3      831.12      706.37     12.52 o
   3   0   3       38.06       33.50      1.41 o
   5   0   3       11.65        3.93      1.05 o
   7   0   3       12.56       15.86      3.71 o
  -7   1   3        0.07        0.94      1.77 o
  -6   1   3       65.68       56.23      2.76 o
  -5   1   3        9.75       11.20      1.51 o
  -4   1   3       77.29       85.95      3.07 o
  -3   1   3      376.43      383.32      4.32 o
  -2   1   3      132.95      129.62      1.87 o
  -1   1   3        0.00        6.22      1.33 o
   0   1   3      374.11      367.30      4.40 o
   1   1   3      928.36      846.49     10.53 o
   2   1   3       27.49       28.48      1.96 o
   3   1   3      127.32      179.50      2.50 o
   4   1   3       10.19       10.04      0.70 o
   5   1   3        1.13       -0.36      0.61 o
   6   1   3        0.05       -0.87      0.87 o
   7   1   3        0.68        0.65      3.20 o
  -7   2   3        2.39        2.09      1.87 o
  -6   2   3       18.21       22.40      2.09 o
  -5   2   3        9.07        7.23      1.51 o
  -4   2   3      137.63      141.43      3.30 o
  -3   2   3      115.45      120.10      2.19 o
  -2   2   3     1675.57     1718.53     17.78 o
  -1   2   3    17202.24    16738.21    152.06 o
   0   2   3     4070.47     4019.28     40.44 o
   1   2   3       23.84       15.46      0.91 o
   2   2   3     1807.45     2011.19     17.67 o
   3   2   3        2.33        7.92      0.63 o
   4   2   3       12.31        9.06      0.78 o
   5   2   3       74.06       70.04      1.94 o
   6   2   3        0.23        1.10      1.20 o
   7   2   3        0.31        3.20      2.15 o
  -7   3   3        0.10       -2.07      2.07 o
  -6   3   3       49.22       54.00      2.75 o
  -5   3   3       53.91       45.21      3.36 o
  -4   3   3      100.30       90.56      2.10 o
  -3   3   3       25.46       20.04      0.99 o
  -2   3   3      328.02      329.26      4.21 o
  -1   3   3    11175.94    10806.77     97.87 o
   0   3   3     5551.29     5362.11     53.87 o
   1   3   3     1395.46     1425.72     13.67 o
   2   3   3     3102.51     3351.08     28.80 o
   3   3   3       12.31       13.24      0.75 o
   4   3   3       16.48       13.36      0.80 o
   5   3   3       51.60       55.79      1.59 o
   6   3   3        0.05       -0.22      1.11 o
   7   3   3        1.73        0.93      1.73 o
  -7   4   3        0.44        1.55      1.83 o
  -6   4   3        1.38        3.51      1.73 o
  -5   4   3       56.33       50.69      5.72 o
  -4   4   3        0.57       -0.01      0.62 o
  -3   4   3       84.56       83.54      1.84 o
  -2   4   3      505.55      486.05      4.75 o
  -1   4   3     1018.29      997.14     10.48 o
   0   4   3      475.74      529.60      5.96 o
   1   4   3     1589.50     1834.37     18.99 o
   2   4   3       11.48        8.33      0.87 o
   3   4   3        1.40        0.79      0.47 o
   4   4   3       13.87       15.66      0.97 o
   5   4   3       40.13       36.72      1.39 o
   6   4   3        5.49        4.98      1.48 o
   7   4   3        0.27        0.95      5.23 o
  -7   5   3        0.92       -0.80      1.94 o
  -6   5   3       62.19       60.07      3.27 o
  -5   5   3       12.17       16.68      1.61 o
  -4   5   3       82.69       81.43      2.40 o
  -3   5   3      231.37      222.50      3.36 o
  -2   5   3     1652.52     1741.87     16.63 o
  -1   5   3     4334.54     4552.49     41.51 o
   0   5   3      481.70      452.67      7.92 o
   1   5   3      244.22      229.69      5.06 o
   2   5   3     1654.51     1606.17     16.84 o
   3   5   3      222.94      181.05      2.76 o
   4   5   3       25.51       28.15      1.34 o
   5   5   3       10.95       12.20      1.15 o
   6   5   3        8.08        3.51      1.61 o
   7   5   3        4.66        5.90      2.75 o
  -7   6   3        1.50       -1.29      2.24 o
  -6   6   3        3.12        4.93      2.28 o
  -5   6   3        0.96       -0.54      2.14 o
  -4   6   3       19.86       13.31      1.60 o
  -3   6   3       42.40       36.54      1.30 o
  -2   6   3       34.50       40.06      0.97 o
  -1   6   3     2086.76     1956.88     18.33 o
   0   6   3      148.25      117.22      1.80 o
   1   6   3     2111.29     1904.32     23.85 o
   2   6   3      125.67      105.05      1.87 o
   3   6   3       22.22       21.60      0.97 o
   4   6   3        0.53        0.45      0.60 o
   5   6   3       11.98       10.98      1.36 o
   6   6   3        4.62        4.69      1.45 o
   7   6   3        0.14       -0.69      2.30 o
  -7   7   3        5.80        2.65      1.90 o
  -6   7   3       13.84       16.60      2.32 o
  -5   7   3       35.30       37.10      2.09 o
  -4   7   3      387.34      387.23      6.14 o
  -3   7   3      207.38      256.92      3.10 o
  -2   7   3      549.64      578.57      6.12 o
  -1   7   3      640.92      808.51      8.88 o
   0   7   3      335.14      398.09      5.43 o
   1   7   3      201.35      177.41      3.65 o
   2   7   3       19.96       22.40      1.03 o
   3   7   3      298.16      256.15      3.49 o
   4   7   3        4.84        4.90      0.79 o
   5   7   3        0.07        0.87      0.85 o
   6   7   3        6.93        6.59      1.95 o
   7   7   3        0.97        2.61      2.60 o
  -7   8   3        6.02       10.30      2.37 o
  -6   8   3        1.37        2.66      1.73 o
  -5   8   3       12.65        7.33      1.70 o
  -4   8   3       56.99       51.90      2.69 o
  -3   8   3      163.18      200.80      3.44 o
  -2   8   3      484.13      507.94      5.53 o
  -1   8   3     3040.81     3098.33     31.61 o
   0   8   3     1477.01     1589.11     19.00 o
   1   8   3      829.69      920.08     10.07 o
   2   8   3      191.37      152.39      2.42 o
   3   8   3        6.07        5.36      0.77 o
   4   8   3      184.40      190.63      2.82 o
   5   8   3        0.35        0.14      0.91 o
   6   8   3        8.78        8.45      2.47 o
   7   8   3        1.70        3.57      2.75 o
  -7   9   3        7.23        6.60      2.13 o
  -6   9   3        2.90        3.59      1.81 o
  -5   9   3      133.65      140.20      4.58 o
  -4   9   3      298.40      329.31      4.92 o
  -3   9   3      123.67      126.70      2.27 o
  -2   9   3      174.87      195.81      2.71 o
  -1   9   3       19.83       17.09      1.03 o
   0   9   3      916.95      888.05     11.15 o
   1   9   3      486.71      486.23      5.69 o
   2   9   3        8.53       14.15      0.77 o
   3   9   3        0.23        0.53      0.51 o
   4   9   3      163.93      174.43      3.27 o
   5   9   3        6.58        8.52      1.20 o
   6   9   3        8.54       11.72      2.68 o
   7   9   3        9.78       12.21      3.37 o
  -7  10   3        0.24        1.66      1.87 o
  -6  10   3        1.38        0.94      1.60 o
  -5  10   3        3.57        7.05      1.73 o
  -4  10   3        9.99       10.45      1.38 o
  -3  10   3      162.53      175.64      2.67 o
  -2  10   3       50.82       68.28      1.47 o
  -1  10   3      486.56      487.32      6.45 o
   0  10   3       27.54       47.31      2.99 o
   1  10   3      124.46      112.21      1.90 o
   2  10   3       45.30       50.58      1.33 o
   3  10   3      141.48      136.10      2.36 o
   4  10   3      131.62      142.12      3.04 o
   5  10   3      130.10      123.07      3.41 o
   6  10   3        0.01        0.34      1.63 o
  -7  11   3       11.69       16.13      2.64 o
  -6  11   3        0.37        3.26      1.83 o
  -5  11   3        0.02        1.10      2.56 o
  -4  11   3      116.93      114.84      3.04 o
  -3  11   3       12.46       14.86      1.61 o
  -2  11   3       17.26       16.98      1.26 o
  -1  11   3      282.76      286.84      3.91 o
   0  11   3       70.36       80.16      2.03 o
   1  11   3     1097.91     1153.84     12.46 o
   2  11   3       86.40       78.41      1.63 o
   3  11   3        0.03        0.37      0.91 o
   4  11   3      279.50      253.62      5.89 o
   5  11   3       85.79       85.39      2.97 o
   6  11   3        0.12        0.12      1.65 o
  -7  12   3        0.46        2.58      2.02 o
  -6  12   3        3.53        6.95      2.26 o
  -5  12   3        0.02       -0.04      1.29 o
  -4  12   3        1.54        2.80      1.03 o
  -3  12   3       43.92       49.90      1.41 o
  -2  12   3      326.74      320.96      4.04 o
  -1  12   3        0.39        0.35      0.68 o
   0  12   3       81.54       97.36      2.28 o
   1  12   3     2011.27     2175.20     22.73 o
   2  12   3      160.04      145.39      2.43 o
   3  12   3      322.69      296.02      4.56 o
   4  12   3      649.51      643.52     11.21 o
   5  12   3        1.57        3.44      1.39 o
   6  12   3        2.27        2.38      1.85 o
  -7  13   3        1.03       -0.34      1.97 o
  -6  13   3       27.31       33.23      2.86 o
  -5  13   3       22.52       25.91      2.33 o
  -4  13   3       22.70       24.89      1.67 o
  -3  13   3        2.09        1.33      0.60 o
  -2  13   3      162.39      220.57      3.11 o
  -1  13   3      201.55      207.41      3.18 o
   0  13   3      989.19     1065.88     13.55 o
   1  13   3      288.69      293.96      3.95 o
   2  13   3       18.97       20.35      1.10 o
   3  13   3        8.69       11.55      1.46 o
   4  13   3      473.72      495.45      8.21 o
   5  13   3        1.69        0.93      1.30 o
   6  13   3        2.77        3.50      1.83 o
  -7  14   3        5.96        5.49      2.31 o
  -6  14   3        5.42        2.79      1.81 o
  -5  14   3        5.08        5.51      1.70 o
  -4  14   3      114.44      127.56      3.38 o
  -3  14   3        3.28        2.69      0.72 o
  -2  14   3       32.66       37.97      1.24 o
  -1  14   3       16.43       14.25      0.97 o
   0  14   3      211.74      216.21      3.91 o
   1  14   3       58.74       94.31      2.21 o
   2  14   3        8.47       12.58      1.02 o
   3  14   3      161.59      167.60      4.24 o
   4  14   3       54.74       64.92      2.62 o
   5  14   3       71.23       75.77      3.21 o
   6  14   3        2.30        3.11      2.24 o
  -6  15   3        0.13       -1.65      1.65 o
  -5  15   3        8.29        5.60      2.50 o
  -4  15   3       23.39       18.53      3.11 o
  -3  15   3        2.48       -0.27      0.64 o
  -2  15   3        4.42        2.01      0.58 o
  -1  15   3        0.46        2.60      2.50 o
   0  15   3      132.34      152.25      3.59 o
   1  15   3       24.79       24.11      1.74 o
   2  15   3       38.82       51.11      1.85 o
   3  15   3        0.05       -0.45      2.09 o
   4  15   3       98.72       91.51      5.21 o
   5  15   3        0.39        2.02      1.45 o
   6  15   3       10.67        8.73      4.04 o
  -6  16   3        5.66        6.68      1.98 o
  -5  16   3        6.99        9.04      1.81 o
  -4  16   3       11.09       10.74      1.51 o
  -3  16   3       38.52       36.53      1.56 o
  -2  16   3       41.56       46.19      1.36 o
  -1  16   3       64.66       59.62      2.00 o
   0  16   3     1444.02     1488.18     18.56 o
   1  16   3       86.69       83.38      1.79 o
   2  16   3        7.56       13.58      1.70 o
   3  16   3      234.38      219.84      5.08 o
   4  16   3       14.80       13.26      1.86 o
   5  16   3        9.47        7.20      1.67 o
   6  16   3        4.74        6.53      1.78 o
  -6  17   3       11.96       19.64      3.28 o
  -5  17   3        9.27        8.53      2.84 o
  -4  17   3        9.72        8.92      1.46 o
  -3  17   3       38.43       41.01      3.05 o
  -2  17   3       74.06       60.83      1.93 o
  -1  17   3      108.58      113.68      2.73 o
   0  17   3       37.09       28.51      1.50 o
   1  17   3       93.28       94.12      1.96 o
   2  17   3      168.65      149.71      4.30 o
   3  17   3       49.87       49.02      2.54 o
   4  17   3       28.89       37.48      2.44 o
   5  17   3        8.68        9.20      3.16 o
   6  17   3        0.36       -1.97      1.97 o
  -6  18   3        1.92        1.95      1.73 o
  -5  18   3        8.82        6.61      1.83 o
  -4  18   3        1.38        0.08      1.03 o
  -3  18   3        0.46        0.66      0.87 o
  -2  18   3       26.67       23.72      1.39 o
  -1  18   3       41.04       37.66      1.95 o
   0  18   3       17.74       18.36      1.31 o
   1  18   3        1.20        0.99      0.78 o
   2  18   3        0.26       -0.29      0.97 o
   3  18   3       24.37       19.51      2.00 o
   4  18   3       11.72       10.70      1.82 o
   5  18   3        0.74        3.09      2.53 o
   6  18   3       11.17       10.14      5.23 o
  -6  19   3        6.00        9.24      2.43 o
  -5  19   3        9.02       10.29      1.90 o
  -4  19   3       70.90       69.93      2.78 o
  -3  19   3       50.37       56.76      2.27 o
  -2  19   3        5.41        3.62      1.05 o
  -1  19   3      790.88      758.87     13.73 o
   0  19   3        9.38        7.71      1.07 o
   1  19   3        1.03       -0.88      0.88 o
   2  19   3      147.10      144.22      3.90 o
   3  19   3       10.99       11.44      1.77 o
   4  19   3        1.59        2.08      2.34 o
   5  19   3        5.19        6.63      2.10 o
   6  19   3        3.91        8.60      2.92 o
  -6  20   3        0.74        0.61      2.53 o
  -5  20   3        7.34        6.25      2.82 o
  -4  20   3       42.64       36.12      2.15 o
  -3  20   3       23.15       19.10      1.37 o
  -2  20   3      170.27      167.70      3.90 o
  -1  20   3       36.67       32.01      3.02 o
   0  20   3       13.98       18.82      1.45 o
   1  20   3       38.57       47.15      2.47 o
   2  20   3       87.23       80.98      2.97 o
   3  20   3        1.05       -0.18      1.24 o
   4  20   3        6.81        5.61      1.80 o
   5  20   3        9.50        6.22      2.10 o
  -6  21   3        0.61        2.21      1.94 o
  -5  21   3       16.19       18.26      2.34 o
  -4  21   3       11.77        8.50      1.52 o
  -3  21   3        9.81        6.08      1.16 o
  -2  21   3       10.38       10.18      1.43 o
  -1  21   3        5.44        6.69      2.24 o
   0  21   3      507.53      487.07      7.63 o
   1  21   3       10.07        7.01      1.32 o
   2  21   3      111.87      107.69      3.94 o
   3  21   3        5.42        2.87      1.39 o
   4  21   3       38.58       37.70      2.65 o
   5  21   3        0.15        1.73      2.63 o
  -6  22   3        1.96        2.84      1.98 o
  -5  22   3        0.11        1.47      1.65 o
  -4  22   3        2.40        0.81      1.22 o
  -3  22   3        0.84        1.28      1.07 o
  -2  22   3      103.68      111.62      3.60 o
  -1  22   3      107.71      129.70      4.40 o
   0  22   3       52.76       55.93      5.05 o
   1  22   3       41.36       32.87      2.05 o
   2  22   3       46.09       39.67      2.68 o
   3  22   3       11.32        9.58      1.74 o
   4  22   3       20.90       22.83      2.33 o
   5  22   3        1.75        0.10      1.93 o
  -5  23   3        0.38       -0.51      1.65 o
  -4  23   3        0.51       -0.35      1.80 o
  -3  23   3        6.04        7.49      1.48 o
  -2  23   3       35.98       32.17      2.00 o
  -1  23   3        0.12       -0.03      1.84 o
   0  23   3       38.97       36.23      2.08 o
   1  23   3        2.26        2.47      1.27 o
   2  23   3       48.40       46.49      2.58 o
   3  23   3       18.52       12.45      1.91 o
   4  23   3        4.77        8.00      1.90 o
   5  23   3        1.73       -1.02      3.02 o
  -5  24   3        1.04       -1.66      1.66 o
  -4  24   3        1.67        0.11      1.56 o
  -3  24   3        0.54        1.81      1.64 o
  -2  24   3       54.34       60.63      2.68 o
  -1  24   3        8.63       12.19      1.88 o
   0  24   3       16.40       15.07      1.69 o
   1  24   3       12.63        8.12      1.43 o
   2  24   3       27.90       21.85      2.02 o
   3  24   3       27.45       23.30      2.26 o
   4  24   3        3.50        6.45      1.86 o
   5  24   3        0.00        1.37      2.55 o
  -5  25   3        5.32        4.14      3.16 o
  -4  25   3        2.84        3.57      1.72 o
  -3  25   3       58.51       54.20      3.02 o
  -2  25   3       33.31       35.65      2.25 o
  -1  25   3        4.51        2.44      1.53 o
   0  25   3        9.97        7.85      4.89 o
   1  25   3       10.69        9.64      1.60 o
   2  25   3        3.59        3.70      1.50 o
   3  25   3      144.14      148.34      4.66 o
   4  25   3        1.38        3.48      1.72 o
   5  25   3       17.80       23.93      3.97 o
  -5  26   3        0.16       -0.48      2.04 o
  -4  26   3        0.59        0.48      2.98 o
  -3  26   3       12.75       14.58      2.29 o
  -2  26   3       76.34       83.82      3.20 o
  -1  26   3       13.32       14.27      2.01 o
   0  26   3       13.21       11.42      2.70 o
   1  26   3       35.03       34.23      4.04 o
   2  26   3        3.30        1.30      1.93 o
   3  26   3       14.65       14.58      1.99 o
   4  26   3        6.70        2.71      1.67 o
  -5  27   3        0.37       -2.70      4.39 o
  -4  27   3        0.00       -1.63      1.63 o
  -3  27   3        3.35        4.27      1.83 o
  -2  27   3       22.82       22.73      2.02 o
  -1  27   3       51.76       60.00      9.78 o
   0  27   3       18.42       27.38      3.40 o
   1  27   3       27.66       27.50      2.17 o
   2  27   3       10.30        6.15      1.59 o
   3  27   3       42.19       35.13      2.74 o
   4  27   3        1.01       -0.19      1.95 o
  -4  28   3        4.48        3.23      1.95 o
  -3  28   3        3.09        3.51      1.81 o
  -2  28   3        1.66        3.59      1.54 o
  -1  28   3       16.44       16.95      4.72 o
   0  28   3        0.36       -1.52      2.19 o
   1  28   3       48.01       44.98      2.65 o
   2  28   3        0.13       -0.62      1.34 o
   3  28   3        3.48        3.38      1.70 o
   4  28   3        0.65        4.80      2.86 o
  -4  29   3        0.01       -0.44      2.17 o
  -3  29   3        1.31       -1.67      1.67 o
  -2  29   3        8.55        9.46      1.77 o
  -1  29   3        0.11        2.06      2.02 o
   0  29   3       15.41       13.45      2.83 o
   1  29   3        8.81        8.00      2.43 o
   2  29   3        1.33       -0.38      1.37 o
   3  29   3        1.78        1.15      1.73 o
   4  29   3        0.07        4.05      5.06 o
  -4  30   3        2.31        0.51      2.67 o
  -3  30   3        9.78        9.26      2.59 o
  -2  30   3        4.27        0.62      1.62 o
  -1  30   3       28.62       23.05      3.31 o
   0  30   3        5.02        9.78      2.59 o
   1  30   3        2.55        2.42      4.72 o
   2  30   3        6.15        6.58      1.86 o
   3  30   3        4.08        5.51      2.51 o
  -3  31   3        1.67        2.32      1.98 o
  -2  31   3       34.08       32.05      2.87 o
  -1  31   3        8.22        9.48      2.62 o
   0  31   3        0.09       -0.95      2.02 o
   1  31   3        0.01       -0.41      2.11 o
   2  31   3        5.00        3.37      2.13 o
   3  31   3        0.00       -1.18      3.20 o
  -3  32   3        2.36        2.33      2.50 o
  -2  32   3        7.11        7.82      2.21 o
  -1  32   3       20.12       23.19      3.55 o
   0  32   3       11.12       12.92      3.07 o
   1  32   3        1.81        2.89      4.05 o
   2  32   3        7.03        5.24      2.74 o
  -2  33   3       39.20       42.56      3.24 o
  -1  33   3        0.00        3.08      2.53 o
   0  33   3       20.74       23.30      5.57 o
   1  33   3       21.37       29.48      3.89 o
   2  33   3        0.43        0.67      3.71 o
  -2  34   3        0.94        3.37      4.72 o
  -1  34   3        0.31        4.05      3.71 o
   0  34   3        9.12        6.44      2.74 o
  -1  35   3        9.45        4.39      3.71 o
  -6   0   4       60.00       64.47      5.90 o
  -4   0   4      108.86      103.11      5.06 o
  -2   0   4     4325.65     4170.23     92.47 o
   0   0   4     3588.05     3469.69     46.28 o
   2   0   4     2004.95     2323.20     27.18 o
   4   0   4       24.27       34.86      1.69 o
   6   0   4        1.24        1.74      1.50 o
  -7   1   4        0.11        1.08      1.81 o
  -6   1   4        0.04        1.93      1.50 o
  -5   1   4        0.34       -1.83      1.95 o
  -4   1   4       91.01       88.67      2.72 o
  -3   1   4      789.39      722.09      6.87 o
  -2   1   4        2.90       11.23      1.33 o
  -1   1   4     1750.72     1805.76     17.97 o
   0   1   4       89.28       70.86      1.86 o
   1   1   4        1.05        2.74      0.78 o
   2   1   4      460.02      393.25      4.64 o
   3   1   4       18.99       20.83      0.98 o
   4   1   4       50.77       48.05      1.40 o
   5   1   4       99.38       92.48      1.92 o
   6   1   4       10.50        9.61      1.57 o
   7   1   4        0.30        2.70      3.04 o
  -7   2   4        5.90        1.62      1.86 o
  -6   2   4        3.63        6.47      1.63 o
  -5   2   4       16.05       11.77      1.50 o
  -4   2   4       47.65       49.61      2.01 o
  -3   2   4       17.06       19.72      1.01 o
  -2   2   4       17.70       13.94      0.92 o
  -1   2   4      609.75      644.43      6.11 o
   0   2   4     2388.00     2473.72     23.21 o
   1   2   4      536.85      609.55      7.23 o
   2   2   4     1621.75     1684.03     15.08 o
   3   2   4       54.66       43.30      1.24 o
   4   2   4      150.03      146.54      2.41 o
   5   2   4      122.96      109.94      2.08 o
   6   2   4        7.41       10.61      1.61 o
   7   2   4        0.03       -2.02      2.02 o
  -7   3   4        2.31        2.83      2.01 o
  -6   3   4       33.56       37.51      2.45 o
  -5   3   4        0.01       -0.62      1.30 o
  -4   3   4       69.20       65.91      2.38 o
  -3   3   4      218.84      257.39      3.74 o
  -2   3   4        1.58       -0.22      0.44 o
  -1   3   4      600.37      562.40      5.84 o
   0   3   4     3345.75     3283.87     33.32 o
   1   3   4      739.91      695.45      8.16 o
   2   3   4       39.52       74.10      2.25 o
   3   3   4      497.40      496.55      5.40 o
   4   3   4        6.75        6.62      0.80 o
   5   3   4        1.43        3.14      0.81 o
   6   3   4       12.29        6.86      1.51 o
   7   3   4        0.18       -2.70      2.70 o
  -7   4   4        6.99        7.23      2.17 o
  -6   4   4       21.49       19.28      1.95 o
  -5   4   4        4.68        4.94      1.24 o
  -4   4   4       48.92       60.98      2.29 o
  -3   4   4      112.63      102.19      2.15 o
  -2   4   4     1835.47     1811.73     14.88 o
  -1   4   4      203.78      196.86      2.56 o
   0   4   4     3368.71     3102.48     31.57 o
   1   4   4     1256.53     1406.21     17.11 o
   2   4   4      138.57      135.60      2.19 o
   3   4   4      195.72      195.72      2.76 o
   4   4   4      102.04      105.25      2.29 o
   5   4   4        2.85        0.65      0.74 o
   6   4   4        7.77        9.35      1.93 o
   7   4   4        0.80        1.07      2.55 o
  -7   5   4        0.11        0.18      1.87 o
  -6   5   4       50.72       47.07      3.30 o
  -5   5   4       10.57        7.52      1.36 o
  -4   5   4       64.48       73.82      2.41 o
  -3   5   4       88.69       94.07      2.10 o
  -2   5   4      150.99      134.17      2.08 o
  -1   5   4      473.30      493.68      5.27 o
   0   5   4     2143.28     1981.37     20.52 o
   1   5   4      151.39      169.23      3.16 o
   2   5   4        1.82        0.94      0.60 o
   3   5   4       11.83       15.59      0.91 o
   4   5   4       19.61       18.64      1.31 o
   5   5   4        4.83        5.37      1.10 o
   6   5   4        0.09        0.47      1.50 o
   7   5   4        0.34       -0.29      2.40 o
  -7   6   4        1.66        0.67      2.31 o
  -6   6   4       20.89       25.45      3.62 o
  -5   6   4       36.96       26.30      1.82 o
  -4   6   4       10.19        9.22      1.01 o
  -3   6   4        5.63        4.76      0.75 o
  -2   6   4      356.26      389.87      4.47 o
  -1   6   4      322.44      351.43      4.03 o
   0   6   4      172.21      221.17      2.96 o
   1   6   4      676.56      639.29      8.58 o
   2   6   4      301.34      309.04      4.16 o
   3   6   4      273.90      278.74      4.15 o
   4   6   4       54.68       62.31      1.78 o
   5   6   4        1.55        1.23      1.10 o
   6   6   4        2.89        2.21      1.63 o
   7   6   4        0.93       -1.82      2.55 o
  -7   7   4        7.07        6.06      2.10 o
  -6   7   4        1.51        1.00      1.52 o
  -5   7   4        0.31        2.08      1.14 o
  -4   7   4        9.57        5.30      0.94 o
  -3   7   4       39.82       34.31      1.74 o
  -2   7   4      147.99      132.88      2.54 o
  -1   7   4     1983.51     1799.75     18.82 o
   0   7   4        6.36        7.80      0.53 o
   1   7   4      445.66      420.78      6.07 o
   2   7   4      232.18      195.54      3.77 o
   3   7   4      329.82      318.50      4.55 o
   4   7   4       62.54       66.70      2.22 o
   5   7   4       23.06       23.59      1.78 o
   6   7   4        2.40        3.50      2.20 o
  -7   8   4        8.76       12.93      2.65 o
  -6   8   4        8.19        3.89      1.81 o
  -5   8   4       45.25       33.55      2.47 o
  -4   8   4       46.46       47.21      1.73 o
  -3   8   4        3.96        2.81      0.49 o
  -2   8   4     2242.00     2085.16     19.83 o
  -1   8   4      183.66      175.46      2.70 o
   0   8   4      175.07      184.51      3.33 o
   1   8   4      375.55      426.75      6.24 o
   2   8   4       17.25       20.00      0.86 o
   3   8   4        3.50        2.18      0.61 o
   4   8   4       16.44       17.66      1.35 o
   5   8   4        3.53       -0.07      1.13 o
   6   8   4        1.66        1.56      1.65 o
  -7   9   4        2.87        5.72      2.54 o
  -6   9   4        2.48        2.92      3.45 o
  -5   9   4        0.12       -0.97      1.29 o
  -4   9   4        4.50        5.86      0.94 o
  -3   9   4      104.15      110.78      1.99 o
  -2   9   4       99.14      112.42      2.00 o
  -1   9   4       20.83       15.37      0.96 o
   0   9   4     1268.41     1326.77     16.34 o
   1   9   4      405.09      428.07      6.27 o
   2   9   4       10.13       11.40      0.69 o
   3   9   4       71.19       58.55      1.88 o
   4   9   4      178.85      173.36      4.19 o
   5   9   4        1.31        0.93      1.13 o
   6   9   4       14.24       20.72      2.48 o
  -7  10   4        0.56       -0.47      1.81 o
  -6  10   4        1.85        3.00      1.92 o
  -5  10   4       59.82       57.03      3.58 o
  -4  10   4        2.87        3.84      0.85 o
  -3  10   4        6.53        7.58      0.70 o
  -2  10   4        2.29        9.02      0.69 o
  -1  10   4       97.85       76.46      1.77 o
   0  10   4       74.83       73.28      2.05 o
   1  10   4      230.37      258.55      4.36 o
   2  10   4       25.17       21.78      0.90 o
   3  10   4       24.59       16.97      1.34 o
   4  10   4       59.12       68.65      3.32 o
   5  10   4        0.38       -0.01      1.06 o
   6  10   4        0.01       -0.27      1.47 o
  -7  11   4        1.75       -1.66      1.66 o
  -6  11   4        1.83        0.96      1.73 o
  -5  11   4       16.62       20.50      2.72 o
  -4  11   4       19.36       18.01      1.50 o
  -3  11   4       19.10       16.69      0.98 o
  -2  11   4      231.03      199.69      3.17 o
  -1  11   4        5.27        4.11      0.61 o
   0  11   4      102.53       99.42      2.38 o
   1  11   4      243.67      298.53      4.86 o
   2  11   4       14.55       18.87      0.90 o
   3  11   4       44.74       37.43      2.33 o
   4  11   4      494.62      497.04      7.57 o
   5  11   4        0.22       -1.08      1.08 o
   6  11   4        4.15        1.89      1.42 o
  -7  12   4        4.28        2.17      2.00 o
  -6  12   4        8.59       10.75      3.19 o
  -5  12   4        0.40        0.91      1.53 o
  -4  12   4       56.26       51.43      2.34 o
  -3  12   4       31.26       27.77      1.73 o
  -2  12   4        8.73        5.81      0.69 o
  -1  12   4       30.74       33.98      1.15 o
   0  12   4        1.53        3.56      0.78 o
   1  12   4      111.96      106.55      2.53 o
   2  12   4      373.59      363.14      5.78 o
   3  12   4       42.54       49.47      2.80 o
   4  12   4       15.38       17.11      1.96 o
   5  12   4       49.48       58.13      2.53 o
   6  12   4        6.30        5.83      1.76 o
  -7  13   4        1.37        1.52      2.42 o
  -6  13   4        0.80        0.89      1.70 o
  -5  13   4       13.58       12.10      2.04 o
  -4  13   4        5.56        4.23      1.09 o
  -3  13   4       75.35       85.20      1.88 o
  -2  13   4      118.16      118.18      2.46 o
  -1  13   4      250.31      254.29      3.77 o
   0  13   4      560.27      533.62      9.15 o
   1  13   4      171.50      177.97      3.44 o
   2  13   4        0.89        0.46      0.73 o
   3  13   4     1825.35     1828.04     27.06 o
   4  13   4        5.24        5.78      1.72 o
   5  13   4        1.08        0.95      1.25 o
   6  13   4        1.88        3.07      1.67 o
  -7  14   4        0.43       -3.71      3.71 o
  -6  14   4        3.24        6.43      2.07 o
  -5  14   4        0.49        2.06      1.43 o
  -4  14   4       10.77       11.47      2.29 o
  -3  14   4       31.78       38.76      1.56 o
  -2  14   4      177.68      198.88      3.00 o
  -1  14   4        6.12       11.05      0.89 o
   0  14   4      248.84      248.11      4.37 o
   1  14   4      518.04      533.03      7.75 o
   2  14   4       29.48       24.15      1.36 o
   3  14   4       38.43       49.93      3.00 o
   4  14   4      277.14      265.68      6.38 o
   5  14   4       22.33       21.65      2.87 o
   6  14   4        0.75       -0.38      1.67 o
  -6  15   4        0.47       -0.63      1.63 o
  -5  15   4        0.12       -0.73      1.37 o
  -4  15   4        0.36       -0.21      1.12 o
  -3  15   4       11.49       10.74      1.00 o
  -2  15   4       26.06       24.04      1.09 o
  -1  15   4      497.07      521.80      6.66 o
   0  15   4      191.25      202.92      3.91 o
   1  15   4       27.49       28.19      1.48 o
   2  15   4      113.79      102.90      3.59 o
   3  15   4      407.10      393.47      8.28 o
   4  15   4       69.18       59.33      4.15 o
   5  15   4        2.55        4.31      1.73 o
   6  15   4        2.09        2.20      1.95 o
  -6  16   4        1.06       -0.56      1.63 o
  -5  16   4       30.31       28.04      2.44 o
  -4  16   4        1.85        2.58      1.14 o
  -3  16   4       50.06       48.17      1.82 o
  -2  16   4        0.41        0.59      1.33 o
  -1  16   4        3.80        5.31      0.93 o
   0  16   4      187.90      208.89      4.67 o
   1  16   4      147.96      167.58      3.56 o
   2  16   4        0.45        0.94      1.12 o
   3  16   4      477.63      458.64      9.19 o
   4  16   4       27.91       28.93      2.36 o
   5  16   4        0.14        2.66      1.90 o
   6  16   4        3.36        3.74      2.04 o
  -6  17   4        0.98        2.04      1.85 o
  -5  17   4        0.00        1.92      1.80 o
  -4  17   4        8.68        6.05      1.31 o
  -3  17   4        1.62        0.75      1.00 o
  -2  17   4       35.53       35.76      1.38 o
  -1  17   4       89.29       80.78      2.46 o
   0  17   4       42.27       53.53      2.87 o
   1  17   4      102.09       98.77      2.58 o
   2  17   4       36.87       29.64      2.17 o
   3  17   4      171.21      161.16      7.47 o
   4  17   4       11.68       13.16      2.01 o
   5  17   4       25.84       39.14      5.88 o
   6  17   4        0.02        0.47      2.12 o
  -6  18   4        2.99        4.40      2.10 o
  -5  18   4        1.21        2.05      1.75 o
  -4  18   4        7.52        7.63      1.41 o
  -3  18   4        0.77        1.73      0.87 o
  -2  18   4       21.34       24.57      1.45 o
  -1  18   4        0.19        1.55      0.99 o
   0  18   4      383.38      359.42      6.03 o
   1  18   4       62.52       61.64      2.80 o
   2  18   4       51.24       53.17      2.80 o
   3  18   4        4.27        5.88      1.57 o
   4  18   4        5.92        7.08      1.73 o
   5  18   4        4.99        6.29      2.21 o
   6  18   4        0.14       -1.30      2.06 o
  -6  19   4        0.79       -0.22      1.65 o
  -5  19   4        6.23        9.08      1.85 o
  -4  19   4       10.26        5.60      1.39 o
  -3  19   4       40.61       39.02      2.03 o
  -2  19   4       23.19       31.32      1.79 o
  -1  19   4      268.69      264.67      5.75 o
   0  19   4      409.90      435.48      6.94 o
   1  19   4      166.82      149.53      4.40 o
   2  19   4       38.49       27.83      2.27 o
   3  19   4       36.15       35.62      2.42 o
   4  19   4       13.74       11.49      2.24 o
   5  19   4        8.42       11.86      2.72 o
  -6  20   4        0.09        0.20      1.77 o
  -5  20   4        0.35        2.30      2.00 o
  -4  20   4       48.76       42.97      2.28 o
  -3  20   4        5.53        4.04      2.00 o
  -2  20   4      428.54      441.27      8.33 o
  -1  20   4     1291.70     1314.07     17.11 o
   0  20   4      183.08      193.16      4.11 o
   1  20   4        5.20        5.51      1.40 o
   2  20   4       18.11       12.44      2.85 o
   3  20   4        0.02       -0.36      1.29 o
   4  20   4        5.86        4.77      1.70 o
   5  20   4        1.55       -0.86      1.85 o
  -6  21   4        6.91        8.29      2.15 o
  -5  21   4        2.34        3.07      1.70 o
  -4  21   4       33.52       37.84      2.24 o
  -3  21   4       11.07       12.19      1.57 o
  -2  21   4        2.83        5.43      1.29 o
  -1  21   4      160.49      162.72      3.89 o
   0  21   4      197.74      195.71      4.25 o
   1  21   4        0.96       -1.10      1.11 o
   2  21   4        5.94        3.33      1.45 o
   3  21   4       19.61       21.93      2.17 o
   4  21   4        0.02       -1.30      1.30 o
   5  21   4        2.81       -0.62      1.83 o
  -5  22   4        0.52        0.56      1.63 o
  -4  22   4       20.35       23.97      1.96 o
  -3  22   4       21.30       20.93      1.80 o
  -2  22   4       14.79       14.02      1.61 o
  -1  22   4      578.05      594.85     11.06 o
   0  22   4       80.60       93.91      3.61 o
   1  22   4        9.79        4.51      1.94 o
   2  22   4       14.49       16.36      3.16 o
   3  22   4        7.24        3.84      1.61 o
   4  22   4        0.00       -1.54      1.54 o
   5  22   4        0.20       -1.85      1.85 o
  -5  23   4        1.74        1.10      1.65 o
  -4  23   4        4.38        2.61      1.39 o
  -3  23   4       11.85       11.19      1.97 o
  -2  23   4        0.02        1.40      1.19 o
  -1  23   4       33.30       33.65      2.52 o
   0  23   4       46.38       50.42      2.74 o
   1  23   4        5.85        6.29      1.60 o
   2  23   4        0.13       -0.54      1.24 o
   3  23   4        3.45        3.05      1.58 o
   4  23   4        4.56        2.75      1.79 o
   5  23   4        0.40        0.85      2.13 o
  -5  24   4        0.84        0.74      2.37 o
  -4  24   4        3.88        3.33      1.61 o
  -3  24   4       78.46       76.45      3.54 o
  -2  24   4        0.58        0.98      1.29 o
  -1  24   4        0.06        0.22      1.36 o
   0  24   4        0.09        1.29      1.53 o
   1  24   4       21.11       17.84      2.00 o
   2  24   4        4.94        4.32      1.54 o
   3  24   4        9.05        7.89      1.87 o
   4  24   4        4.39        8.21      2.32 o
   5  24   4       13.55       20.10      3.88 o
  -5  25   4        0.09       -0.52      1.65 o
  -4  25   4        0.78        1.00      1.38 o
  -3  25   4        1.10        1.54      1.57 o
  -2  25   4       59.12       61.84      2.76 o
  -1  25   4        1.44        1.58      1.57 o
   0  25   4       63.34       69.73      2.87 o
   1  25   4       14.40       12.18      1.69 o
   2  25   4        8.32        4.42      2.01 o
   3  25   4        0.11       -0.61      2.39 o
   4  25   4        0.75       -1.01      1.62 o
  -5  26   4        0.20        0.95      1.81 o
  -4  26   4       31.19       35.02      2.94 o
  -3  26   4        5.78        5.94      1.81 o
  -2  26   4        6.36        7.69      2.34 o
  -1  26   4       14.45       16.48      2.83 o
   0  26   4       67.12       71.51      4.61 o
   1  26   4       55.99       56.03      2.80 o
   2  26   4        4.66        3.65      1.64 o
   3  26   4        0.11       -1.43      1.43 o
   4  26   4        3.18        4.48      1.99 o
  -4  27   4        1.56        2.20      1.87 o
  -3  27   4       17.30       16.34      2.33 o
  -2  27   4       24.14       26.05      2.16 o
  -1  27   4       15.18       17.62      6.24 o
   0  27   4       52.67       47.96      3.89 o
   1  27   4        1.72        1.84      1.43 o
   2  27   4        9.05       12.75      2.48 o
   3  27   4       13.98       20.11      2.36 o
   4  27   4        9.20       15.16      2.44 o
  -4  28   4        1.34       -1.19      1.75 o
  -3  28   4       19.94       22.79      2.74 o
  -2  28   4       12.12       10.99      1.77 o
  -1  28   4        0.00       -1.62      1.62 o
   0  28   4       14.17       16.72      2.97 o
   1  28   4       12.07       11.60      1.85 o
   2  28   4        0.02        1.95      1.57 o
   3  28   4        2.42        4.06      3.21 o
   4  28   4        0.02       -0.78      2.07 o
  -4  29   4        1.53        0.25      1.95 o
  -3  29   4       11.54        9.37      2.18 o
  -2  29   4       17.99       24.28      2.61 o
  -1  29   4        0.06        0.22      2.02 o
   0  29   4       19.69       17.35      3.16 o
   1  29   4        5.17        8.22      3.37 o
   2  29   4        3.04        4.00      1.74 o
   3  29   4        0.00        0.26      1.71 o
  -3  30   4        0.50        1.85      1.97 o
  -2  30   4      106.55      127.73      4.80 o
  -1  30   4        6.95        6.07      2.53 o
   0  30   4        0.03       -0.85      2.70 o
   1  30   4       15.61       13.82      6.41 o
   2  30   4        1.64        1.31      1.69 o
   3  30   4        0.47        0.99      3.42 o
  -3  31   4       33.58       35.18      3.08 o
  -2  31   4        0.72        1.87      1.90 o
  -1  31   4        0.05       -2.36      2.36 o
   0  31   4        2.02       -0.57      2.26 o
   1  31   4        1.18        1.05      2.26 o
   2  31   4        0.25        1.66      1.71 o
   3  31   4        0.00       -1.24      2.50 o
  -2  32   4       21.59       24.51      2.77 o
  -1  32   4        0.28       -1.01      2.15 o
   0  32   4        2.19        2.06      2.50 o
   1  32   4        4.29        2.95      2.35 o
   2  32   4        0.90       -0.67      3.71 o
  -2  33   4       14.85       11.47      4.05 o
  -1  33   4        2.43        3.10      2.50 o
   0  33   4        0.99        1.37      2.18 o
   1  33   4        0.70        2.35      2.87 o
  -1  34   4        0.00        0.67      3.37 o
   0  34   4        0.33        7.08      3.71 o
  -7   0   5       21.62       17.46      3.07 o
  -5   0   5        5.31       -0.05      1.54 o
  -3   0   5      794.60      749.38      9.40 o
  -1   0   5     5311.85     4709.11     53.10 o
   1   0   5      105.38      127.59      4.47 o
   3   0   5       68.95       85.56      2.48 o
   5   0   5       51.54       35.01      2.84 o
  -7   1   5        3.03        4.46      2.06 o
  -6   1   5       36.10       35.45      3.40 o
  -5   1   5        0.30       -1.02      1.02 o
  -4   1   5        9.97       15.94      1.40 o
  -3   1   5       20.25       22.61      1.35 o
  -2   1   5      319.67      307.23      4.30 o
  -1   1   5      911.20      976.55      9.03 o
   0   1   5      656.81      660.20      7.20 o
   1   1   5      134.48      149.74      2.52 o
   2   1   5      417.83      425.54      5.40 o
   3   1   5       18.10       17.99      0.93 o
   4   1   5        1.32        0.36      0.63 o
   5   1   5        0.08        1.02      0.79 o
   6   1   5       12.37       12.75      2.06 o
  -7   2   5       10.10        7.51      2.14 o
  -6   2   5        2.33        0.41      1.47 o
  -5   2   5       19.73       25.95      1.83 o
  -4   2   5        2.38        6.41      1.14 o
  -3   2   5     1135.87     1120.29     12.41 o
  -2   2   5      179.41      178.94      2.60 o
  -1   2   5       84.40      118.52      1.79 o
   0   2   5      530.54      533.98      5.81 o
   1   2   5      391.69      415.01      5.53 o
   2   2   5      341.51      394.65      5.44 o
   3   2   5      194.98      170.37      2.51 o
   4   2   5       61.17       54.38      1.96 o
   5   2   5      105.70      103.12      2.08 o
   6   2   5        0.07       -0.57      1.88 o
  -7   3   5        5.56        4.76      2.12 o
  -6   3   5        0.87        2.13      1.44 o
  -5   3   5       32.13       32.06      3.07 o
  -4   3   5       13.56       13.77      1.41 o
  -3   3   5       51.12       56.96      3.30 o
  -2   3   5      462.93      516.11      5.63 o
  -1   3   5       41.08       51.85      1.63 o
   0   3   5       23.44       25.31      1.86 o
   1   3   5      310.88      280.43      4.12 o
   2   3   5       18.60       20.14      1.10 o
   3   3   5       14.77       17.27      0.94 o
   4   3   5       47.67       39.87      1.67 o
   5   3   5        0.02        0.18      0.79 o
   6   3   5        2.05        1.51      1.60 o
  -7   4   5        4.33        4.59      2.04 o
  -6   4   5        0.11        0.11      1.38 o
  -5   4   5       86.78      100.27      3.19 o
  -4   4   5      103.29      104.96      3.75 o
  -3   4   5       47.28       52.39      1.63 o
  -2   4   5      373.36      372.93      5.54 o
  -1   4   5      430.32      377.35      4.31 o
   0   4   5     1284.55     1380.61     16.45 o
   1   4   5     1242.20     1174.99     14.82 o
   2   4   5       12.74       12.31      1.16 o
   3   4   5      113.58      128.45      2.44 o
   4   4   5       21.33       12.27      1.11 o
   5   4   5        4.80        3.85      0.97 o
   6   4   5        5.55        7.96      1.56 o
  -7   5   5        0.98        1.65      2.01 o
  -6   5   5        0.95       -1.04      1.46 o
  -5   5   5       25.07       24.42      1.90 o
  -4   5   5       30.06       31.06      1.76 o
  -3   5   5     1145.87     1239.44     13.68 o
  -2   5   5     1093.33      957.17      9.66 o
  -1   5   5      582.56      618.50      8.10 o
   0   5   5      841.10      884.50     12.64 o
   1   5   5      114.41      104.34      4.38 o
   2   5   5      169.71      170.21      3.44 o
   3   5   5       16.89       17.85      1.08 o
   4   5   5       15.91       10.70      1.72 o
   5   5   5        8.16        5.31      1.19 o
   6   5   5        0.01        0.35      1.30 o
  -7   6   5        0.65        0.40      1.75 o
  -6   6   5        1.05        2.95      1.73 o
  -5   6   5       38.21       39.38      2.17 o
  -4   6   5       39.39       34.75      1.82 o
  -3   6   5      259.68      246.59      3.86 o
  -2   6   5     1029.30     1046.09     10.53 o
  -1   6   5      235.99      286.30      3.54 o
   0   6   5      751.43      702.81      8.00 o
   1   6   5      300.16      335.20      5.32 o
   2   6   5       38.58       27.77      1.38 o
   3   6   5      122.75       96.49      2.26 o
   4   6   5       13.49       13.51      1.30 o
   5   6   5        6.57        4.92      1.29 o
   6   6   5       12.72       12.23      1.69 o
  -7   7   5        0.00       -1.69      1.69 o
  -6   7   5        2.83        4.46      1.69 o
  -5   7   5       10.60       10.63      1.54 o
  -4   7   5       62.35       62.08      2.34 o
  -3   7   5      187.25      211.15      3.52 o
  -2   7   5     1113.40     1165.97     11.61 o
  -1   7   5      265.32      300.22      4.07 o
   0   7   5     1529.98     1631.11     17.27 o
   1   7   5        1.11        3.36      0.74 o
   2   7   5        6.03        4.79      0.88 o
   3   7   5      144.54      152.13      2.94 o
   4   7   5      327.26      345.59      5.46 o
   5   7   5        6.00        4.92      1.35 o
   6   7   5        0.73        2.29      1.61 o
  -7   8   5        0.78        2.24      2.52 o
  -6   8   5       12.18       13.87      2.23 o
  -5   8   5       17.04       17.03      1.70 o
  -4   8   5       19.89       17.62      2.09 o
  -3   8   5        4.97        3.69      0.64 o
  -2   8   5     1347.59     1341.54     15.84 o
  -1   8   5      107.30       91.80      1.94 o
   0   8   5      115.71      122.36      2.87 o
   1   8   5       30.01       29.97      1.42 o
   2   8   5      107.35      102.24      2.71 o
   3   8   5      102.50      113.47      3.02 o
   4   8   5       52.42       52.69      2.43 o
   5   8   5        3.98        3.20      1.32 o
   6   8   5        0.18       -0.69      1.23 o
  -7   9   5        0.49       -0.40      2.08 o
  -6   9   5        0.44        0.85      1.46 o
  -5   9   5        3.57        7.81      1.67 o
  -4   9   5       66.67       75.25      2.53 o
  -3   9   5       19.38       20.82      0.97 o
  -2   9   5      231.42      237.35      3.31 o
  -1   9   5       60.94       62.50      1.59 o
   0   9   5     2837.21     3033.16     35.66 o
   1   9   5       70.44       73.16      2.15 o
   2   9   5      192.31      214.65      4.13 o
   3   9   5     1056.87      960.07     13.08 o
   4   9   5        4.82        7.87      1.77 o
   5   9   5        1.15        0.32      1.21 o
   6   9   5        5.09        5.82      1.71 o
  -7  10   5       15.03       16.91      2.73 o
  -6  10   5        2.36        1.39      2.16 o
  -5  10   5       50.39       44.47      3.35 o
  -4  10   5        2.27        4.39      0.95 o
  -3  10   5        1.41        2.15      0.62 o
  -2  10   5      179.98      201.07      2.98 o
  -1  10   5      462.67      466.13      5.85 o
   0  10   5        2.57        1.57      1.02 o
   1  10   5      995.95      976.72     14.46 o
   2  10   5      162.45      161.89      3.48 o
   3  10   5       83.87       80.24      2.87 o
   4  10   5       17.92       22.93      2.29 o
   5  10   5        0.89        0.48      1.25 o
   6  10   5        6.32       10.11      1.84 o
  -7  11   5        1.53        3.79      2.04 o
  -6  11   5        4.07        2.47      1.77 o
  -5  11   5       54.06       51.68      3.04 o
  -4  11   5       19.45       16.79      1.22 o
  -3  11   5       34.11       33.74      1.23 o
  -2  11   5      297.93      284.93      4.33 o
  -1  11   5      201.76      212.36      4.37 o
   0  11   5      581.85      575.90      8.22 o
   1  11   5      107.59      124.00      2.95 o
   2  11   5       35.14       39.11      2.28 o
   3  11   5      115.92      147.88      4.62 o
   4  11   5      111.37      113.86      4.18 o
   5  11   5        2.91        4.36      2.24 o
   6  11   5        4.94        6.16      2.25 o
  -7  12   5        0.56        0.73      2.40 o
  -6  12   5       25.54       26.04      2.69 o
  -5  12   5       10.71        8.67      1.77 o
  -4  12   5       17.14       16.44      1.55 o
  -3  12   5       27.75       30.64      1.39 o
  -2  12   5       28.93       27.34      1.14 o
  -1  12   5        1.85        0.24      0.61 o
   0  12   5       18.09       23.30      1.33 o
   1  12   5       38.07       34.96      1.63 o
   2  12   5      260.11      268.60      4.82 o
   3  12   5       16.13       12.76      2.69 o
   4  12   5        0.01       -0.61      2.48 o
   5  12   5       13.13       10.82      1.98 o
   6  12   5        5.25        4.25      2.18 o
  -7  13   5        0.92        1.35      4.72 o
  -6  13   5        3.80        1.63      1.77 o
  -5  13   5        4.01        6.77      1.77 o
  -4  13   5        4.83        1.17      0.99 o
  -3  13   5        0.39        0.37      0.74 o
  -2  13   5       41.27       45.71      1.96 o
  -1  13   5       35.11       33.52      1.32 o
   0  13   5       55.33       54.72      1.94 o
   1  13   5      180.13      168.86      3.56 o
   2  13   5       26.15       26.02      1.54 o
   3  13   5       43.05       33.08      3.11 o
   4  13   5       12.12       14.86      2.17 o
   5  13   5        4.45        6.92      2.24 o
   6  13   5       44.24       58.66      3.79 o
  -6  14   5       12.16       11.12      2.21 o
  -5  14   5       54.91       56.56      3.27 o
  -4  14   5        0.34        1.05      0.97 o
  -3  14   5       42.07       45.88      1.72 o
  -2  14   5      197.73      183.56      2.93 o
  -1  14   5       82.68       81.77      2.07 o
   0  14   5      213.60      193.51      3.86 o
   1  14   5        4.00        1.92      0.85 o
   2  14   5       90.23       80.60      3.36 o
   3  14   5       11.43       10.75      2.01 o
   4  14   5      157.97      157.43      5.14 o
   5  14   5        0.01       -0.05      1.56 o
   6  14   5        1.37        0.50      1.99 o
  -6  15   5        0.37        1.32      1.69 o
  -5  15   5        3.06        3.86      2.19 o
  -4  15   5        0.68       -0.29      0.97 o
  -3  15   5        4.54        4.83      1.11 o
  -2  15   5        5.49        6.72      0.85 o
  -1  15   5      213.67      218.34      3.83 o
   0  15   5        0.62        0.27      1.27 o
   1  15   5        8.48       13.52      1.52 o
   2  15   5      711.26      762.52     13.08 o
   3  15   5       61.19       70.60      3.44 o
   4  15   5        0.16        0.02      1.39 o
   5  15   5        0.47       -0.55      1.72 o
   6  15   5       14.70       19.83      3.80 o
  -6  16   5        9.61        9.62      2.13 o
  -5  16   5        8.35        7.37      2.16 o
  -4  16   5       40.53       35.81      2.02 o
  -3  16   5       35.91       41.88      2.02 o
  -2  16   5       93.19       97.61      2.12 o
  -1  16   5      585.48      600.66      8.84 o
   0  16   5       36.75       44.19      2.19 o
   1  16   5        0.35        0.88      1.02 o
   2  16   5        0.49        3.30      1.42 o
   3  16   5       63.72       66.59      3.35 o
   4  16   5       75.59       67.22      3.20 o
   5  16   5        0.27       -1.01      1.59 o
   6  16   5        0.19        1.51      2.08 o
  -6  17   5        0.50        1.64      1.73 o
  -5  17   5        0.12       -1.34      1.34 o
  -4  17   5        3.34        5.47      1.28 o
  -3  17   5        8.58        8.17      1.36 o
  -2  17   5        1.11        0.23      0.72 o
  -1  17   5       79.13       80.36      3.09 o
   0  17   5       43.74       45.57      2.63 o
   1  17   5       21.46       19.68      1.95 o
   2  17   5      229.74      213.53      5.59 o
   3  17   5       83.61       81.35      5.95 o
   4  17   5       25.27       28.99      2.42 o
   5  17   5        1.60        2.84      1.89 o
  -6  18   5        3.75        5.03      1.92 o
  -5  18   5        1.35        1.00      1.50 o
  -4  18   5       54.41       51.79      2.43 o
  -3  18   5       61.03       53.01      2.45 o
  -2  18   5       68.38       71.98      2.01 o
  -1  18   5      393.23      388.28      6.52 o
   0  18   5       97.70       85.39      2.62 o
   1  18   5        6.95        2.49      1.32 o
   2  18   5        2.88       -0.26      1.37 o
   3  18   5      138.48      142.28      4.82 o
   4  18   5        1.44        0.25      1.75 o
   5  18   5       15.86       21.05      2.54 o
  -6  19   5        0.11        1.15      1.77 o
  -5  19   5        0.07        0.22      1.52 o
  -4  19   5        1.38        0.56      1.19 o
  -3  19   5        0.88       -0.51      1.27 o
  -2  19   5        0.77        2.06      1.03 o
  -1  19   5       56.30       57.63      2.76 o
   0  19   5       15.05       14.46      1.39 o
   1  19   5       19.18       22.49      2.06 o
   2  19   5        1.15       -0.29      1.32 o
   3  19   5       58.59       49.62      3.12 o
   4  19   5       19.65       19.45      2.30 o
   5  19   5        1.47        0.95      1.95 o
  -6  20   5        0.06       -1.65      1.65 o
  -5  20   5        0.97        1.17      1.57 o
  -4  20   5        7.15        5.16      1.75 o
  -3  20   5       30.88       33.87      2.06 o
  -2  20   5       62.50       59.60      2.21 o
  -1  20   5      143.61      154.84      3.86 o
   0  20   5       55.24       58.48      2.34 o
   1  20   5        7.41        8.90      1.63 o
   2  20   5      182.65      148.11      4.73 o
   3  20   5        1.19        3.56      1.59 o
   4  20   5        6.89        5.30      1.80 o
   5  20   5        0.00       -0.86      1.94 o
  -6  21   5        0.09        1.35      4.39 o
  -5  21   5        0.00       -0.38      1.52 o
  -4  21   5        0.03       -0.78      1.24 o
  -3  21   5       20.47       23.05      1.91 o
  -2  21   5       41.56       39.63      2.14 o
  -1  21   5       38.64       36.93      2.00 o
   0  21   5       22.57       25.19      1.69 o
   1  21   5        0.78        0.77      1.40 o
   2  21   5       11.85       11.15      2.01 o
   3  21   5        0.24        2.30      1.48 o
   4  21   5        5.12        7.24      1.91 o
   5  21   5        5.22        3.59      2.27 o
  -5  22   5        4.60        4.52      2.50 o
  -4  22   5        2.30        3.41      1.40 o
  -3  22   5       10.84       13.53      1.62 o
  -2  22   5        0.39        0.64      1.51 o
  -1  22   5       82.42       86.95      5.39 o
   0  22   5       19.85       20.59      2.07 o
   1  22   5       11.92        6.08      1.63 o
   2  22   5      244.56      221.40      6.34 o
   3  22   5       11.34        7.72      1.82 o
   4  22   5       13.93       15.17      2.32 o
   5  22   5        6.07        7.79      2.56 o
  -5  23   5        0.02       -0.02      1.83 o
  -4  23   5        5.23        8.02      1.54 o
  -3  23   5        0.96        1.83      1.31 o
  -2  23   5        0.00        0.93      1.30 o
  -1  23   5       54.78       55.42      3.08 o
   0  23   5        1.38        3.19      1.40 o
   1  23   5        3.73        3.91      1.60 o
   2  23   5       12.83       13.47      2.62 o
   3  23   5        7.49        3.39      1.59 o
   4  23   5       25.17       28.72      2.74 o
  -5  24   5        4.49        6.25      2.67 o
  -4  24   5        1.42        1.69      1.39 o
  -3  24   5       26.60       20.88      2.27 o
  -2  24   5        3.23        1.39      1.37 o
  -1  24   5        5.00        6.95      1.81 o
   0  24   5       12.29       13.12      1.87 o
   1  24   5       15.80       18.63      2.13 o
   2  24   5       23.75       23.31      3.76 o
   3  24   5        0.00       -0.21      1.58 o
   4  24   5        2.39        3.36      1.93 o
  -5  25   5        0.11        0.88      1.78 o
  -4  25   5        0.24        1.54      1.36 o
  -3  25   5        6.65        9.30      2.07 o
  -2  25   5        5.69        6.68      1.58 o
  -1  25   5       17.65       20.31      2.21 o
   0  25   5        4.18        4.71      2.94 o
   1  25   5        9.63        6.86      1.81 o
   2  25   5        0.35        2.49      1.57 o
   3  25   5       16.05       19.70      2.78 o
   4  25   5        0.78        2.46      2.27 o
  -4  26   5        8.38        9.34      2.13 o
  -3  26   5        1.15        1.55      1.68 o
  -2  26   5        0.02        1.51      1.34 o
  -1  26   5       35.65       39.35      8.26 o
   0  26   5        0.63        1.03      1.93 o
   1  26   5        1.27        1.50      1.36 o
   2  26   5       12.25       13.67      2.04 o
   3  26   5        0.90       -0.25      1.80 o
   4  26   5       14.27       21.58      3.32 o
  -4  27   5        0.94        2.99      1.90 o
  -3  27   5        5.54        4.94      2.99 o
  -2  27   5        2.22        2.36      1.43 o
  -1  27   5       13.81       16.86      4.05 o
   0  27   5        9.68        9.48      2.50 o
   1  27   5        3.73        1.41      1.38 o
   2  27   5        1.79        1.04      1.61 o
   3  27   5        0.60        2.65      1.80 o
   4  27   5        2.33        3.15      2.45 o
  -4  28   5        0.05       -0.33      1.86 o
  -3  28   5        0.17        0.50      1.81 o
  -2  28   5        0.17       -1.26      1.26 o
  -1  28   5       11.22       13.70      3.71 o
   0  28   5        1.40       -0.24      1.93 o
   1  28   5        1.95        1.57      1.54 o
   2  28   5        3.38        4.41      2.73 o
   3  28   5        0.50        2.03      1.85 o
  -4  29   5        6.48        5.01      2.97 o
  -3  29   5       24.77       25.93      2.78 o
  -2  29   5        6.38        6.18      1.95 o
  -1  29   5        0.24        0.69      1.93 o
   0  29   5       14.80       14.54      2.99 o
   1  29   5        2.51        7.56      2.83 o
   2  29   5        8.13        7.26      2.00 o
   3  29   5        0.18       -0.28      2.21 o
  -3  30   5        0.64       -0.90      2.03 o
  -2  30   5        1.30        0.41      2.26 o
  -1  30   5       29.71       44.65      5.06 o
   0  30   5        5.24        7.57      4.72 o
   1  30   5        5.68        5.76      2.83 o
   2  30   5        6.97        4.62      1.89 o
   3  30   5        0.02       -2.50      2.50 o
  -3  31   5        5.36        8.55      2.43 o
  -2  31   5        0.33       -0.59      2.26 o
  -1  31   5        6.12        3.95      2.43 o
   0  31   5        1.65        2.18      3.37 o
   1  31   5        1.01       -0.34      3.04 o
   2  31   5        2.95        2.58      2.81 o
  -2  32   5        0.51       -3.04      3.04 o
  -1  32   5        0.19        0.00      2.35 o
   0  32   5       24.25       27.13      3.89 o
   1  32   5        0.34        1.69      2.43 o
  -1  33   5        0.26       -3.04      3.04 o
   0  33   5        5.84        9.45      4.05 o
  -6   0   6        0.28        0.50      2.02 o
  -4   0   6       55.40       70.19      4.39 o
  -2   0   6      184.21      207.60      4.33 o
   0   0   6      673.84      562.23      9.21 o
   2   0   6      431.66      396.04      7.49 o
   4   0   6       34.82       39.57      2.02 o
   6   0   6        1.50       -0.24      1.92 o
  -7   1   6       20.64       19.25      2.59 o
  -6   1   6        5.88        4.64      1.57 o
  -5   1   6        5.29        4.18      1.72 o
  -4   1   6       18.72       17.26      1.50 o
  -3   1   6       59.56       59.86      1.52 o
  -2   1   6       17.09       23.90      1.07 o
  -1   1   6      116.43      109.84      1.83 o
   0   1   6      252.50      219.46      2.93 o
   1   1   6      137.40      151.60      2.68 o
   2   1   6       25.86       24.22      2.28 o
   3   1   6        0.09       -0.64      0.64 o
   4   1   6       33.59       17.98      1.14 o
   5   1   6       21.38       19.05      1.37 o
   6   1   6        0.00        1.36      1.53 o
  -7   2   6        0.33        3.01      1.97 o
  -6   2   6        1.63        4.14      1.52 o
  -5   2   6       20.97       18.26      1.67 o
  -4   2   6        0.00        2.29      1.12 o
  -3   2   6       47.86       41.48      1.56 o
  -2   2   6      125.05      117.39      2.16 o
  -1   2   6       13.12       10.63      0.71 o
   0   2   6      904.22      921.89      8.92 o
   1   2   6        0.44        0.28      0.53 o
   2   2   6       85.77       72.31      1.95 o
   3   2   6        6.21        3.81      1.29 o
   4   2   6       26.40       20.96      1.15 o
   5   2   6       20.31       16.01      1.29 o
   6   2   6        0.54        0.53      1.51 o
  -7   3   6        1.92        1.62      1.97 o
  -6   3   6       22.96       22.23      2.34 o
  -5   3   6        2.17        1.46      1.26 o
  -4   3   6       57.17       77.89      2.58 o
  -3   3   6      171.12      162.60      3.41 o
  -2   3   6      763.82      751.16      7.36 o
  -1   3   6      606.72      665.19      6.60 o
   0   3   6      327.98      331.13      4.49 o
   1   3   6      155.31      199.43      3.41 o
   2   3   6       18.33       11.37      1.06 o
   3   3   6        3.42        4.98      0.92 o
   4   3   6       16.24       20.60      1.42 o
   5   3   6        4.02        5.44      1.15 o
   6   3   6        0.20        0.52      1.46 o
  -7   4   6        0.41        1.07      1.97 o
  -6   4   6        2.53        0.26      1.44 o
  -5   4   6       21.04       19.66      1.77 o
  -4   4   6       24.19       16.91      1.53 o
  -3   4   6      110.37      125.52      2.62 o
  -2   4   6      199.85      181.28      2.57 o
  -1   4   6      202.11      194.15      2.77 o
   0   4   6      322.18      314.28      4.72 o
   1   4   6      103.59       95.50      2.53 o
   2   4   6      240.75      246.52      4.15 o
   3   4   6       32.15       23.72      1.42 o
   4   4   6       42.24       40.70      1.98 o
   5   4   6        0.32       -0.74      1.01 o
   6   4   6        0.42        2.34      1.41 o
  -7   5   6        0.80       -0.74      1.90 o
  -6   5   6        4.03        2.83      1.70 o
  -5   5   6        0.16        1.02      1.17 o
  -4   5   6       16.65       16.34      1.46 o
  -3   5   6       61.38       83.04      2.29 o
  -2   5   6     1350.61     1351.86     12.40 o
  -1   5   6       61.50       62.25      1.51 o
   0   5   6      400.61      446.74      6.23 o
   1   5   6      602.89      596.05      8.49 o
   2   5   6       85.00       97.41      2.67 o
   3   5   6       70.12       57.47      2.39 o
   4   5   6       39.54       37.32      2.00 o
   5   5   6        6.17        4.95      1.93 o
   6   5   6        6.47       11.13      1.73 o
  -7   6   6        0.62       -1.76      1.86 o
  -6   6   6        2.34        1.59      1.73 o
  -5   6   6        1.07        3.32      1.24 o
  -4   6   6        7.88       11.05      1.36 o
  -3   6   6       18.17       12.10      1.06 o
  -2   6   6       97.42       89.15      2.83 o
  -1   6   6       31.27       40.48      1.26 o
   0   6   6      198.23      206.06      3.13 o
   1   6   6      420.42      407.21      6.41 o
   2   6   6      233.56      216.65      4.26 o
   3   6   6      397.58      437.74      8.09 o
   4   6   6       14.85       16.03      1.59 o
   5   6   6       25.61       25.82      2.78 o
   6   6   6        7.83        7.97      1.60 o
  -7   7   6        0.34       -1.85      1.85 o
  -6   7   6        1.17       -0.25      1.60 o
  -5   7   6       26.13       20.89      2.34 o
  -4   7   6       61.84       62.79      2.46 o
  -3   7   6      433.09      412.66      5.68 o
  -2   7   6      411.21      399.14      4.84 o
  -1   7   6      415.15      375.69      4.55 o
   0   7   6        0.37        1.44      0.52 o
   1   7   6        0.25        0.79      0.79 o
   2   7   6       93.52       87.22      2.61 o
   3   7   6       88.74       84.71      4.93 o
   4   7   6        0.28       -0.27      0.98 o
   5   7   6       12.65        9.97      2.04 o
   6   7   6        2.71        1.70      1.64 o
  -7   8   6        2.58       -1.02      1.77 o
  -6   8   6        0.93       -0.06      1.53 o
  -5   8   6       12.44       13.09      1.64 o
  -4   8   6        1.97        1.75      1.06 o
  -3   8   6      113.12      133.62      2.84 o
  -2   8   6      420.51      437.08      5.24 o
  -1   8   6      464.17      472.78      6.03 o
   0   8   6      497.14      558.71      8.07 o
   1   8   6      209.61      190.86      3.84 o
   2   8   6       44.85       37.56      1.79 o
   3   8   6       61.23       47.56      3.46 o
   4   8   6        2.48        1.81      1.88 o
   5   8   6        1.87        2.37      3.26 o
   6   8   6       12.03       16.31      2.24 o
  -7   9   6        1.22        3.60      2.17 o
  -6   9   6        3.64        2.55      2.10 o
  -5   9   6        3.92        1.46      1.37 o
  -4   9   6       52.52       51.00      2.29 o
  -3   9   6       62.87       56.64      1.94 o
  -2   9   6       62.60       62.87      2.37 o
  -1   9   6       36.89       47.64      1.61 o
   0   9   6       14.06       15.16      1.24 o
   1   9   6      440.38      475.45      7.40 o
   2   9   6        2.39        0.97      1.12 o
   3   9   6      883.87      861.66     12.19 o
   4   9   6      109.41      110.10      4.23 o
   5   9   6       32.12       30.98      2.94 o
   6   9   6       22.73       30.64      3.59 o
  -7  10   6        0.35       -1.39      2.48 o
  -6  10   6        0.38        0.67      1.66 o
  -5  10   6       14.49       15.56      2.01 o
  -4  10   6       50.52       45.23      2.43 o
  -3  10   6        0.03        1.50      0.82 o
  -2  10   6      950.83      917.68      9.68 o
  -1  10   6       58.82       52.68      2.19 o
   0  10   6        3.17        0.39      0.78 o
   1  10   6        1.71        1.28      0.86 o
   2  10   6      264.03      288.30      5.26 o
   3  10   6      470.02      452.89      7.57 o
   4  10   6       19.90       16.69      2.24 o
   5  10   6        0.02        1.72      1.58 o
   6  10   6        0.63        0.88      1.83 o
  -7  11   6        0.00        0.00      4.05 o
  -6  11   6        5.47        2.36      1.73 o
  -5  11   6        2.96        3.46      1.49 o
  -4  11   6        1.10       -0.05      0.96 o
  -3  11   6      110.41      107.29      2.53 o
  -2  11   6      308.29      349.80      4.55 o
  -1  11   6       10.74       10.96      0.89 o
   0  11   6      230.90      219.35      4.24 o
   1  11   6       46.70       39.72      2.02 o
   2  11   6        0.64        2.02      0.98 o
   3  11   6      620.75      634.86     11.70 o
   4  11   6       20.12       18.58      2.21 o
   5  11   6        0.89       -0.49      1.54 o
   6  11   6        4.44        8.47      2.29 o
  -6  12   6        0.46       -0.54      1.73 o
  -5  12   6       21.63       18.56      2.25 o
  -4  12   6        0.48        2.18      1.26 o
  -3  12   6       48.41       41.44      1.68 o
  -2  12   6      551.92      580.40      6.67 o
  -1  12   6        1.00       -0.21      0.62 o
   0  12   6       44.45       40.35      1.85 o
   1  12   6        8.34        7.98      1.41 o
   2  12   6       78.07       83.93      3.55 o
   3  12   6      226.22      223.29      5.96 o
   4  12   6        4.07        4.05      1.81 o
   5  12   6        7.05        7.94      2.63 o
   6  12   6        1.50        1.28      2.10 o
  -6  13   6       10.95        9.72      2.24 o
  -5  13   6        0.40        1.54      1.53 o
  -4  13   6        1.46        3.19      1.34 o
  -3  13   6       32.35       23.38      1.95 o
  -2  13   6       60.86       61.84      1.79 o
  -1  13   6        1.54        2.61      0.68 o
   0  13   6       33.36       40.54      1.85 o
   1  13   6       74.98       59.24      2.42 o
   2  13   6       12.83        6.50      1.22 o
   3  13   6        3.25        3.17      1.88 o
   4  13   6        0.11       -1.40      1.40 o
   5  13   6        4.61        1.72      2.68 o
   6  13   6        0.33       -0.99      1.98 o
  -6  14   6        1.67        0.02      2.31 o
  -5  14   6       12.71       12.51      2.63 o
  -4  14   6        1.43        0.25      1.26 o
  -3  14   6       47.64       49.17      2.18 o
  -2  14   6        6.69        7.55      0.95 o
  -1  14   6       17.13       17.70      1.13 o
   0  14   6       35.81       39.10      1.82 o
   1  14   6       82.00       65.48      2.32 o
   2  14   6      120.76      120.12      3.24 o
   3  14   6       23.59       23.90      2.41 o
   4  14   6        5.39        5.89      1.97 o
   5  14   6        7.82        8.56      2.53 o
  -6  15   6        0.08       -1.32      1.65 o
  -5  15   6        3.51        1.87      1.57 o
  -4  15   6        0.16        1.14      1.32 o
  -3  15   6       55.75       59.98      2.12 o
  -2  15   6        4.29        5.15      0.87 o
  -1  15   6       11.47       14.24      1.36 o
   0  15   6       10.11        6.92      1.15 o
   1  15   6       85.40       82.84      2.61 o
   2  15   6      122.93      117.97      4.27 o
   3  15   6        3.43        1.72      1.54 o
   4  15   6       27.44       28.81      3.37 o
   5  15   6       40.36       47.75      3.94 o
  -6  16   6        0.87       -1.54      1.66 o
  -5  16   6        1.71        0.16      1.57 o
  -4  16   6        0.49        1.29      1.11 o
  -3  16   6        0.09        0.76      1.05 o
  -2  16   6      168.08      178.08      3.08 o
  -1  16   6        7.35        5.08      1.08 o
   0  16   6      197.79      197.78      4.16 o
   1  16   6       23.80       23.97      1.63 o
   2  16   6      420.03      414.37     11.74 o
   3  16   6        1.09       -0.18      3.06 o
   4  16   6        2.05        1.55      1.81 o
   5  16   6        1.22        0.71      1.84 o
  -6  17   6        0.25        0.10      1.63 o
  -5  17   6        3.32        4.75      1.73 o
  -4  17   6        2.57        1.35      1.19 o
  -3  17   6      122.74      130.89      4.87 o
  -2  17   6      350.35      356.00      4.86 o
  -1  17   6       54.47       55.23      2.26 o
   0  17   6       31.30       34.26      2.78 o
   1  17   6      200.40      220.96      4.57 o
   2  17   6        1.04        3.77      1.70 o
   3  17   6       32.34       19.48      2.37 o
   4  17   6        4.01        4.86      2.06 o
   5  17   6        6.01        3.84      1.87 o
  -6  18   6        0.78       -1.73      1.73 o
  -5  18   6        0.16       -1.13      1.46 o
  -4  18   6        1.98        1.24      1.24 o
  -3  18   6        0.02        0.11      1.09 o
  -2  18   6       60.11       60.37      2.42 o
  -1  18   6        0.18        1.46      1.36 o
   0  18   6        3.72        3.24      1.17 o
   1  18   6      260.63      254.33      6.27 o
   2  18   6      372.44      326.09     10.07 o
   3  18   6        5.61        4.47      1.75 o
   4  18   6        3.39        3.49      1.69 o
   5  18   6        5.30        8.17      2.22 o
  -6  19   6        1.60        0.71      2.22 o
  -5  19   6        3.44        3.89      1.71 o
  -4  19   6        0.37       -0.07      1.16 o
  -3  19   6       27.10       26.78      1.84 o
  -2  19   6       40.93       38.39      2.22 o
  -1  19   6      136.19      141.81      3.71 o
   0  19   6       10.17       11.02      1.38 o
   1  19   6        9.98        9.38      1.70 o
   2  19   6       24.06       36.42      3.42 o
   3  19   6        0.66        2.43      1.81 o
   4  19   6        8.25        6.39      2.97 o
   5  19   6        0.24       -1.23      2.05 o
  -5  20   6        1.99        2.89      1.70 o
  -4  20   6        1.20        1.15      1.20 o
  -3  20   6        3.84        6.20      1.41 o
  -2  20   6        1.13        2.50      1.32 o
  -1  20   6        9.47        7.94      1.95 o
   0  20   6       67.40       64.13      2.50 o
   1  20   6       50.97       36.09      3.58 o
   2  20   6       31.81       39.98      3.70 o
   3  20   6        0.65        2.24      1.70 o
   4  20   6        2.06        0.73      3.30 o
   5  20   6        0.98       -0.08      1.85 o
  -5  21   6        0.12        1.11      1.63 o
  -4  21   6        2.05        4.86      1.44 o
  -3  21   6        0.09        0.07      1.22 o
  -2  21   6       11.57        8.45      1.56 o
  -1  21   6        0.00        0.16      1.14 o
   0  21   6       89.01       86.16      3.70 o
   1  21   6       42.73       37.62      2.71 o
   2  21   6       18.60       17.46      2.33 o
   3  21   6        0.36       -0.95      1.52 o
   4  21   6       22.13       17.49      2.40 o
   5  21   6       16.27       22.65      4.05 o
  -5  22   6        0.25        0.90      1.63 o
  -4  22   6       11.64       11.79      1.75 o
  -3  22   6       14.06       20.51      4.68 o
  -2  22   6       34.03       33.55      2.17 o
  -1  22   6      209.89      207.00      4.68 o
   0  22   6      111.13      109.46      3.94 o
   1  22   6       44.50       43.57      2.84 o
   2  22   6       75.43       71.63      4.72 o
   3  22   6        0.01       -1.57      1.57 o
   4  22   6        0.00       -1.85      1.85 o
  -5  23   6        0.08       -0.51      1.83 o
  -4  23   6       10.62       13.07      2.00 o
  -3  23   6        0.72        1.24      1.80 o
  -2  23   6       22.55       24.73      2.03 o
  -1  23   6        2.69        7.49      1.77 o
   0  23   6        0.04       -1.19      1.39 o
   1  23   6        8.77       10.80      2.31 o
   2  23   6       30.01       23.11      2.61 o
   3  23   6        2.69        1.61      1.70 o
   4  23   6        0.09       -0.28      1.92 o
  -5  24   6        1.51        2.99      1.97 o
  -4  24   6        3.01        4.87      1.83 o
  -3  24   6        4.48        5.02      1.83 o
  -2  24   6       28.81       33.17      2.82 o
  -1  24   6       85.60       80.67      3.63 o
   0  24   6        0.79       -1.16      1.21 o
   1  24   6        1.53        2.20      1.50 o
   2  24   6        0.59        3.59      1.90 o
   3  24   6        0.85       -0.10      1.72 o
   4  24   6        3.82        2.13      1.94 o
  -4  25   6        0.13        0.26      1.81 o
  -3  25   6       16.26       15.22      2.23 o
  -2  25   6       12.95       11.95      1.80 o
  -1  25   6        3.36        7.82      1.90 o
   0  25   6        0.14        1.53      1.46 o
   1  25   6        6.99        8.16      1.93 o
   2  25   6        2.17        0.87      1.73 o
   3  25   6       24.36       36.51      3.12 o
   4  25   6        2.09       -2.19      2.19 o
  -4  26   6        0.08       -1.77      1.77 o
  -3  26   6       10.39       12.22      2.23 o
  -2  26   6        1.23        1.58      1.37 o
  -1  26   6        3.90        7.83      3.04 o
   0  26   6        0.86       -0.22      2.02 o
   1  26   6        3.52       -0.02      1.57 o
   2  26   6        1.99        1.96      1.80 o
   3  26   6        0.03        0.44      1.79 o
  -4  27   6       10.82        8.73      2.27 o
  -3  27   6        6.05        6.99      2.96 o
  -2  27   6        7.60        5.41      2.01 o
  -1  27   6        0.25       -0.64      2.11 o
   0  27   6        2.65        0.04      2.18 o
   1  27   6        4.38        0.84      2.03 o
   2  27   6        9.21        8.37      2.03 o
   3  27   6        0.45        0.02      1.85 o
  -4  28   6        6.04       10.61      2.43 o
  -3  28   6        6.08        8.65      2.32 o
  -2  28   6        1.03       -1.12      1.73 o
  -1  28   6       10.54       11.16      4.05 o
   0  28   6       15.24       17.83      3.31 o
   1  28   6        0.17        1.00      1.56 o
   2  28   6        0.10       -1.54      1.54 o
   3  28   6        4.15        4.67      2.61 o
  -3  29   6        0.25       -1.08      1.97 o
  -2  29   6        0.98        0.00      2.43 o
  -1  29   6        9.69       14.51      3.07 o
   0  29   6        3.43        2.51      3.04 o
   1  29   6       22.33       26.20      3.21 o
   2  29   6        0.03       -0.85      1.66 o
  -3  30   6        6.63       11.71      2.48 o
  -2  30   6        1.59        2.14      2.35 o
  -1  30   6        4.50        7.03      2.74 o
   0  30   6       14.26       15.28      3.31 o
   1  30   6        0.26        0.74      4.39 o
   2  30   6        2.85        0.94      3.24 o
  -2  31   6        0.02        2.52      2.50 o
  -1  31   6        4.75       11.99      3.07 o
   0  31   6       33.58       31.18      6.41 o
   1  31   6        1.70        4.72      3.71 o
  -1  32   6        4.17        9.11      4.05 o
   0  32   6        0.42        3.04      3.37 o
  -7   0   7        0.04       -0.51      3.88 o
  -5   0   7        9.93       11.05      3.04 o
  -3   0   7      361.99      318.14      7.59 o
  -1   0   7        8.31       15.43      1.46 o
   1   0   7      150.92      189.21      4.76 o
   3   0   7       28.15       24.16      2.01 o
   5   0   7        1.27       -1.03      1.43 o
  -7   1   7        1.16        1.90      2.01 o
  -6   1   7       12.53       13.14      1.95 o
  -5   1   7        5.01        4.91      1.51 o
  -4   1   7       38.54       34.40      1.88 o
  -3   1   7        1.38        0.28      0.95 o
  -2   1   7      210.07      253.62      4.32 o
  -1   1   7      340.62      299.91      3.66 o
   0   1   7       34.27       33.88      1.18 o
   1   1   7       10.57       17.45      1.21 o
   2   1   7      273.99      268.53      4.23 o
   3   1   7       20.48       22.91      1.43 o
   4   1   7       18.76       16.72      1.41 o
   5   1   7        1.52        0.20      1.07 o
   6   1   7        0.00       -0.05      1.49 o
  -7   2   7        1.46        0.21      1.93 o
  -6   2   7        0.54       -0.08      1.36 o
  -5   2   7        6.33        6.34      1.63 o
  -4   2   7       13.44       14.78      1.46 o
  -3   2   7       10.98       15.09      1.18 o
  -2   2   7      142.16      157.85      2.71 o
  -1   2   7        9.25       15.92      0.91 o
   0   2   7      377.17      393.94      4.92 o
   1   2   7        0.11        1.36      0.66 o
   2   2   7       29.39       29.57      1.43 o
   3   2   7       23.09       27.18      1.52 o
   4   2   7        0.00        0.51      1.06 o
   5   2   7       10.70       10.39      1.33 o
   6   2   7        0.31       -0.01      1.45 o
  -7   3   7        6.99        5.18      2.17 o
  -6   3   7        0.94        0.38      1.46 o
  -5   3   7        7.99        7.47      1.46 o
  -4   3   7        0.96        0.66      0.96 o
  -3   3   7      162.14      165.72      3.15 o
  -2   3   7      216.29      197.18      4.22 o
  -1   3   7      380.46      339.12      4.18 o
   0   3   7       26.86       33.11      2.35 o
   1   3   7       62.43       62.31      1.84 o
   2   3   7      107.83       97.21      2.40 o
   3   3   7       33.48       22.61      1.43 o
   4   3   7        0.66        1.43      0.94 o
   5   3   7        7.34        8.42      1.45 o
   6   3   7        3.65        5.30      1.74 o
  -7   4   7        0.76        3.45      2.21 o
  -6   4   7        0.40        1.24      1.40 o
  -5   4   7        0.03       -1.16      1.16 o
  -4   4   7       30.41       29.21      1.82 o
  -3   4   7       32.36       31.54      1.43 o
  -2   4   7       49.30       50.31      1.52 o
  -1   4   7     1028.15     1017.58      9.73 o
   0   4   7       93.47      116.25      2.78 o
   1   4   7        8.73       14.97      1.26 o
   2   4   7      151.57      153.20      3.64 o
   3   4   7      106.97      114.12      3.11 o
   4   4   7        9.62       14.61      1.51 o
   5   4   7       10.86       14.62      2.06 o
   6   4   7        0.04       -0.08      1.52 o
  -7   5   7       10.95        7.78      2.33 o
  -6   5   7        1.77        1.13      1.36 o
  -5   5   7        7.25       11.58      1.55 o
  -4   5   7       89.48       87.78      2.87 o
  -3   5   7        1.08        1.78      0.82 o
  -2   5   7       11.89       10.42      0.82 o
  -1   5   7       12.29       15.74      1.00 o
   0   5   7      361.76      365.49      4.99 o
   1   5   7       53.48       60.28      1.93 o
   2   5   7      133.93      163.38      4.06 o
   3   5   7      138.30      127.95      3.64 o
   4   5   7       72.45       64.90      3.09 o
   5   5   7       15.42       26.81      2.39 o
   6   5   7        0.49       -1.02      2.05 o
  -7   6   7        0.04        4.01      2.07 o
  -6   6   7        0.82       -0.52      3.54 o
  -5   6   7       31.71       37.90      2.24 o
  -4   6   7       35.22       39.33      2.07 o
  -3   6   7        0.05       -0.25      0.81 o
  -2   6   7        1.85        1.91      0.90 o
  -1   6   7      531.04      554.08      6.26 o
   0   6   7       14.08        7.56      0.74 o
   1   6   7       35.76       34.79      1.74 o
   2   6   7      240.67      240.49      5.84 o
   3   6   7      455.69      439.22      7.43 o
   4   6   7       31.70       21.29      1.84 o
   5   6   7        6.80        8.44      1.82 o
   6   6   7        0.00        0.76      1.69 o
  -7   7   7        0.01       -0.72      2.48 o
  -6   7   7        5.37        5.59      3.37 o
  -5   7   7        1.87        3.22      1.31 o
  -4   7   7        8.45        8.04      1.72 o
  -3   7   7       19.75       14.77      1.21 o
  -2   7   7       30.32       32.22      1.25 o
  -1   7   7      296.28      275.90      3.77 o
   0   7   7      281.81      281.26      4.10 o
   1   7   7        8.57        6.26      1.46 o
   2   7   7       20.36       13.06      1.43 o
   3   7   7      120.44      110.85      3.30 o
   4   7   7       55.01       50.12      2.47 o
   5   7   7       26.61       30.94      2.54 o
   6   7   7        0.01        0.27      1.78 o
  -7   8   7        0.12       -1.01      4.39 o
  -6   8   7        0.70        0.38      1.73 o
  -5   8   7       13.20       11.07      1.61 o
  -4   8   7       40.51       43.48      2.17 o
  -3   8   7        0.56        0.84      1.00 o
  -2   8   7       21.66       24.02      1.13 o
  -1   8   7        0.08        0.81      0.70 o
   0   8   7       57.15       53.80      2.68 o
   1   8   7      484.80      461.87      8.55 o
   2   8   7      150.63      142.01      3.60 o
   3   8   7      279.03      241.98      5.10 o
   4   8   7        0.07        0.09      1.50 o
   5   8   7       15.06       13.31      2.05 o
   6   8   7        5.70        3.79      1.92 o
  -6   9   7        2.40        4.39      1.90 o
  -5   9   7        0.38       -1.25      1.50 o
  -4   9   7        7.31       12.70      2.00 o
  -3   9   7       20.76       14.74      1.28 o
  -2   9   7        5.28        6.41      0.84 o
  -1   9   7       19.24       24.25      1.20 o
   0   9   7      654.44      674.11      9.67 o
   1   9   7       67.92       63.91      4.33 o
   2   9   7       79.15       67.65      2.54 o
   3   9   7        7.13       10.83      1.49 o
   4   9   7       61.14       55.36      3.16 o
   5   9   7       14.37       12.41      3.83 o
   6   9   7        0.00        1.27      1.85 o
  -6  10   7        8.42       10.20      2.12 o
  -5  10   7        0.35        0.81      1.42 o
  -4  10   7       23.57       23.15      1.72 o
  -3  10   7       98.34       93.80      3.30 o
  -2  10   7       69.09       60.02      2.14 o
  -1  10   7       19.11       23.69      1.11 o
   0  10   7       39.79       49.86      3.12 o
   1  10   7      325.93      331.73      7.89 o
   2  10   7       80.85       75.40      2.64 o
   3  10   7       21.63       16.33      1.71 o
   4  10   7       31.53       43.00      6.09 o
   5  10   7       13.33       19.12      2.61 o
  -6  11   7        4.93        5.27      1.90 o
  -5  11   7        3.10        0.73      1.53 o
  -4  11   7        5.78        6.79      1.36 o
  -3  11   7      239.55      205.24      3.80 o
  -2  11   7       11.08        9.88      1.01 o
  -1  11   7        1.54        0.68      0.67 o
   0  11   7       66.13       67.31      2.38 o
   1  11   7       21.57       26.66      1.63 o
   2  11   7        1.53       -0.79      1.30 o
   3  11   7      155.26      147.44      4.94 o
   4  11   7        2.19        1.32      1.54 o
   5  11   7        2.65        6.41      2.16 o
  -6  12   7        0.88       -1.41      1.61 o
  -5  12   7       18.84       17.49      2.37 o
  -4  12   7       27.47       29.28      1.90 o
  -3  12   7       55.39       49.19      2.54 o
  -2  12   7      183.07      203.59      3.30 o
  -1  12   7        0.54       -0.31      0.84 o
   0  12   7        3.53        4.39      1.09 o
   1  12   7      246.07      248.14      4.93 o
   2  12   7        4.79        1.55      1.12 o
   3  12   7        0.13       -1.35      1.91 o
   4  12   7        0.34        1.10      1.60 o
   5  12   7        4.34        5.99      2.16 o
  -6  13   7        4.69       -0.79      1.77 o
  -5  13   7        8.36       10.34      3.55 o
  -4  13   7       16.79       16.03      1.93 o
  -3  13   7      112.21      118.99      2.85 o
  -2  13   7      159.50      181.91      3.52 o
  -1  13   7      104.23      104.59      2.90 o
   0  13   7        3.58        1.04      0.93 o
   1  13   7       46.46       47.76      2.15 o
   2  13   7       60.61       65.89      2.51 o
   3  13   7       51.98       57.80      4.56 o
   4  13   7        1.08        0.15      1.56 o
   5  13   7        0.45       -1.57      1.57 o
  -6  14   7        4.28        6.83      2.17 o
  -5  14   7        6.34       11.45      2.10 o
  -4  14   7       27.61       23.97      2.87 o
  -3  14   7       30.71       35.28      1.68 o
  -2  14   7        0.37        0.38      0.99 o
  -1  14   7      251.89      240.00      4.72 o
   0  14   7       96.54       90.33      3.29 o
   1  14   7       11.29        9.13      2.00 o
   2  14   7        1.44        1.55      1.14 o
   3  14   7        0.01        0.95      1.52 o
   4  14   7       10.72       13.60      2.31 o
   5  14   7        4.25        4.85      1.96 o
  -6  15   7        0.99        0.65      2.23 o
  -5  15   7        0.04        2.04      1.46 o
  -4  15   7       23.11       23.31      2.21 o
  -3  15   7       21.66       24.67      1.56 o
  -2  15   7       26.17       36.50      1.77 o
  -1  15   7        1.20        1.85      1.17 o
   0  15   7       10.89       13.11      1.48 o
   1  15   7      130.93      135.45      5.06 o
   2  15   7       15.25       15.09      2.13 o
   3  15   7       14.13       15.90      2.33 o
   4  15   7        8.03        5.38      2.04 o
   5  15   7        9.42        9.25      2.24 o
  -6  16   7        2.31        2.05      1.83 o
  -5  16   7        0.03        0.13      1.57 o
  -4  16   7        1.29        0.49      1.48 o
  -3  16   7        0.92        0.27      1.17 o
  -2  16   7       85.00      100.40      3.02 o
  -1  16   7        1.16        1.86      1.46 o
   0  16   7       14.36       22.63      1.67 o
   1  16   7        0.74       -0.87      0.94 o
   2  16   7      239.52      238.32      6.44 o
   3  16   7        3.64        6.06      1.79 o
   4  16   7        9.55       15.05      2.44 o
   5  16   7        0.48        1.68      2.58 o
  -6  17   7        1.82        2.54      2.35 o
  -5  17   7        0.18        0.08      1.52 o
  -4  17   7        8.27       12.91      2.01 o
  -3  17   7        0.37       -0.70      1.41 o
  -2  17   7      408.04      412.89      6.25 o
  -1  17   7       28.16       32.21      1.90 o
   0  17   7       97.49       89.98      2.90 o
   1  17   7       44.38       37.91      2.32 o
   2  17   7        8.41       15.87      2.24 o
   3  17   7       19.79       21.57      2.95 o
   4  17   7       29.03       39.72      3.24 o
   5  17   7        0.75        0.09      1.91 o
  -6  18   7        0.41       -0.96      2.43 o
  -5  18   7        0.70       -0.70      1.57 o
  -4  18   7        0.61       -0.48      2.02 o
  -3  18   7       31.41       36.97      2.67 o
  -2  18   7        0.10        1.51      1.05 o
  -1  18   7       32.54       40.30      2.15 o
   0  18   7        0.00       -0.30      0.98 o
   1  18   7      263.08      278.68      6.88 o
   2  18   7      137.46      137.38      8.73 o
   3  18   7        4.58        2.46      1.81 o
   4  18   7        5.39        6.71      2.10 o
   5  18   7        4.17       -0.55      2.36 o
  -5  19   7        3.55        2.15      1.73 o
  -4  19   7       21.86       26.33      2.41 o
  -3  19   7       12.11       18.81      2.23 o
  -2  19   7       27.07       29.21      1.74 o
  -1  19   7       88.47       96.07      3.10 o
   0  19   7        0.84       -0.71      1.09 o
   1  19   7       10.50       10.13      2.01 o
   2  19   7        6.96        5.70      1.90 o
   3  19   7        8.84        9.87      2.17 o
   4  19   7       13.87       21.34      2.93 o
  -5  20   7        3.91        2.50      1.86 o
  -4  20   7        0.29        0.67      1.50 o
  -3  20   7       34.09       37.87      2.71 o
  -2  20   7       51.82       61.38      2.74 o
  -1  20   7       44.28       34.28      2.00 o
   0  20   7        7.49        7.80      1.84 o
   1  20   7       98.19      101.72      4.08 o
   2  20   7        0.13       -0.81      1.60 o
   3  20   7        8.10        8.75      3.82 o
   4  20   7        0.92        1.69      2.29 o
  -5  21   7        9.91        8.67      2.12 o
  -4  21   7        4.00        3.87      2.19 o
  -3  21   7        0.43        1.38      1.98 o
  -2  21   7       58.76       60.62      3.54 o
  -1  21   7       96.32       97.90      3.26 o
   0  21   7        2.12        0.39      1.10 o
   1  21   7       22.00       19.91      2.29 o
   2  21   7       27.35       34.07      3.58 o
   3  21   7        0.38        2.11      1.95 o
   4  21   7        1.99        1.84      3.02 o
  -5  22   7        3.47        0.17      2.19 o
  -4  22   7        0.04        2.22      2.02 o
  -3  22   7        3.10        4.04      1.86 o
  -2  22   7       52.97       55.30      4.48 o
  -1  22   7        4.80       11.92      2.17 o
   0  22   7       13.63       15.38      2.10 o
   1  22   7        8.49        9.76      2.22 o
   2  22   7       95.76       99.54      5.72 o
   3  22   7        5.88        3.15      2.01 o
   4  22   7        4.24        5.90      2.17 o
  -5  23   7        3.90        2.88      2.59 o
  -4  23   7        3.69        3.29      4.22 o
  -3  23   7        1.56        0.83      1.87 o
  -2  23   7       28.12       25.03      2.51 o
  -1  23   7       46.22       60.89      6.56 o
   0  23   7        0.71        0.64      1.50 o
   1  23   7        7.07        6.51      1.93 o
   2  23   7        3.05        0.34      3.18 o
   3  23   7        0.52       -1.01      1.73 o
   4  23   7        9.05        9.14      3.98 o
  -4  24   7        3.59        3.80      2.35 o
  -3  24   7        0.46        0.26      1.53 o
  -2  24   7       17.29       20.69      2.47 o
  -1  24   7        2.05        3.23      1.77 o
   0  24   7        0.81        1.18      1.63 o
   1  24   7        0.14       -1.53      1.53 o
   2  24   7       16.94       13.38      2.34 o
   3  24   7        0.17       -1.88      1.88 o
  -4  25   7        0.17        1.06      2.35 o
  -3  25   7       13.04        8.67      2.27 o
  -2  25   7        7.73       10.82      2.17 o
  -1  25   7        1.78        1.42      1.99 o
   0  25   7        0.14       -1.41      2.21 o
   1  25   7       10.11        9.17      2.10 o
   2  25   7        5.43        6.02      2.40 o
   3  25   7       19.22       24.04      3.31 o
  -4  26   7        0.09        3.04      2.43 o
  -3  26   7        0.00       -1.68      1.68 o
  -2  26   7        0.68        0.79      1.81 o
  -1  26   7        0.16        0.73      1.93 o
   0  26   7       20.44       16.36      2.82 o
   1  26   7        5.59        6.17      2.92 o
   2  26   7        3.04        5.66      2.13 o
   3  26   7       18.08       20.45      3.27 o
  -4  27   7        7.08       10.80      4.72 o
  -3  27   7        5.93        3.09      2.53 o
  -2  27   7        2.01        2.27      1.97 o
  -1  27   7        2.60        5.47      2.50 o
   0  27   7        0.52       -1.93      1.93 o
   1  27   7        1.28       -0.97      1.69 o
   2  27   7        5.01        7.06      2.27 o
   3  27   7        2.03        1.74      3.06 o
  -3  28   7        5.71        6.69      2.32 o
  -2  28   7        0.69       -1.91      3.54 o
  -1  28   7       14.06       16.46      3.16 o
   0  28   7        0.02       -0.84      2.35 o
   1  28   7        2.18        0.48      1.87 o
   2  28   7        6.46       16.16      2.49 o
  -3  29   7        0.66        1.18      2.58 o
  -2  29   7        0.20       -0.09      2.59 o
  -1  29   7        6.11        6.41      2.67 o
   0  29   7       12.48       19.23      3.56 o
   1  29   7        1.64        1.78      1.90 o
   2  29   7        0.93        4.32      2.81 o
  -2  30   7        2.45       -2.18      2.18 o
  -1  30   7        0.02       -1.75      2.25 o
   0  30   7       12.73       15.19      4.72 o
   1  30   7        4.10        1.69      3.37 o
  -1  31   7        3.58        3.37      3.04 o
   0  31   7        1.65        4.39      3.37 o
  -6   0   8        0.72        2.44      2.11 o
  -4   0   8        6.23        9.68      1.93 o
  -2   0   8      328.82      310.67      6.05 o
   0   0   8      182.26      188.81      3.69 o
   2   0   8        5.26        0.70      2.71 o
   4   0   8       59.40       65.77      3.41 o
  -7   1   8        1.84        1.45      2.74 o
  -6   1   8        0.04        0.11      1.40 o
  -5   1   8       24.75       29.85      2.12 o
  -4   1   8       11.73       14.23      1.57 o
  -3   1   8       54.00       50.06      3.21 o
  -2   1   8        1.59        3.08      0.83 o
  -1   1   8      486.93      507.90      5.60 o
   0   1   8       63.57       63.78      1.52 o
   1   1   8        2.00        2.07      0.81 o
   2   1   8       81.95      102.07      2.62 o
   3   1   8       41.77       35.55      1.78 o
   4   1   8        4.57        2.49      1.08 o
   5   1   8       12.10       11.68      1.52 o
  -7   2   8        3.06       -3.04      4.05 o
  -6   2   8        2.59        1.85      1.57 o
  -5   2   8        0.27       -1.49      1.75 o
  -4   2   8       72.97       63.21      2.55 o
  -3   2   8        4.79        7.30      1.22 o
  -2   2   8       45.23       46.96      1.56 o
  -1   2   8      103.23      102.24      2.34 o
   0   2   8       63.51       66.54      2.09 o
   1   2   8        1.00        1.47      0.74 o
   2   2   8       13.83       12.12      1.23 o
   3   2   8       60.12       51.72      2.02 o
   4   2   8       97.85       86.78      2.74 o
   5   2   8        1.27        1.08      1.31 o
  -7   3   8        0.45       -2.02      4.05 o
  -6   3   8        0.64        2.62      1.55 o
  -5   3   8        8.75       12.34      1.71 o
  -4   3   8       37.95       40.13      2.17 o
  -3   3   8        1.17        1.70      0.99 o
  -2   3   8        4.17        2.87      0.83 o
  -1   3   8      184.33      194.16      2.88 o
   0   3   8        0.71        1.31      0.73 o
   1   3   8       93.06       90.82      2.92 o
   2   3   8       19.08       15.88      1.38 o
   3   3   8        1.72        0.13      0.91 o
   4   3   8       15.82       22.15      1.87 o
   5   3   8       13.15       17.86      2.87 o
  -6   4   8        6.01        5.65      1.72 o
  -5   4   8       21.66       22.11      1.94 o
  -4   4   8       15.42       19.62      1.71 o
  -3   4   8       84.61       95.78      3.06 o
  -2   4   8        9.33        7.55      0.81 o
  -1   4   8        1.66        2.73      1.14 o
   0   4   8      212.34      213.78      3.62 o
   1   4   8       81.12       94.71      2.66 o
   2   4   8      249.91      229.60      4.46 o
   3   4   8       14.26        9.68      1.32 o
   4   4   8       32.78       34.79      2.36 o
   5   4   8       11.23       14.19      2.34 o
  -6   5   8        0.08       -0.11      1.44 o
  -5   5   8        0.00       -0.14      1.17 o
  -4   5   8      146.96      165.33      5.26 o
  -3   5   8        0.86        0.95      1.22 o
  -2   5   8       78.04       79.44      2.61 o
  -1   5   8      352.46      322.21      4.03 o
   0   5   8        3.66        2.86      0.74 o
   1   5   8      113.02      108.14      3.99 o
   2   5   8       12.78       14.73      1.95 o
   3   5   8        3.74        5.83      1.28 o
   4   5   8       43.59       40.97      4.23 o
   5   5   8        0.44        2.40      1.63 o
  -6   6   8        0.03       -0.44      1.57 o
  -5   6   8       19.39       17.14      1.92 o
  -4   6   8       41.12       37.94      2.09 o
  -3   6   8        3.50        5.71      1.07 o
  -2   6   8        3.03        4.42      0.73 o
  -1   6   8        0.12        0.57      0.68 o
   0   6   8       61.33       69.58      2.43 o
   1   6   8       27.81       41.65      2.14 o
   2   6   8      581.83      585.37     10.32 o
   3   6   8      102.79      103.64      3.36 o
   4   6   8        5.77        7.55      1.43 o
   5   6   8       26.67       33.95      2.74 o
  -6   7   8        0.02       -1.73      1.73 o
  -5   7   8       13.89       10.08      1.65 o
  -4   7   8       44.30       45.67      2.29 o
  -3   7   8        1.66        3.60      1.03 o
  -2   7   8       40.64       52.20      1.50 o
  -1   7   8       15.78       10.36      1.08 o
   0   7   8      245.40      269.06      8.18 o
   1   7   8      438.96      468.16      7.59 o
   2   7   8      327.55      354.10      6.54 o
   3   7   8       83.36       72.00      2.90 o
   4   7   8        7.58        6.92      2.92 o
   5   7   8        4.65        4.34      1.79 o
  -6   8   8        0.27       -1.66      1.66 o
  -5   8   8        0.01       -0.74      1.22 o
  -4   8   8        6.15        3.61      1.33 o
  -3   8   8      170.87      153.79      4.09 o
  -2   8   8        3.49        3.29      0.77 o
  -1   8   8       58.95       53.84      1.64 o
   0   8   8       17.66       23.96      1.67 o
   1   8   8       34.82       39.85      2.01 o
   2   8   8       15.56       18.78      1.79 o
   3   8   8        1.46        2.30      1.23 o
   4   8   8        2.18        5.95      1.85 o
   5   8   8        7.71       10.41      2.09 o
  -6   9   8        0.37        1.41      1.77 o
  -5   9   8        0.03        0.10      1.24 o
  -4   9   8        3.97        6.46      1.75 o
  -3   9   8        0.12        1.38      1.02 o
  -2   9   8       11.43       19.98      1.17 o
  -1   9   8       30.01       39.53      1.69 o
   0   9   8        6.49       12.20      1.33 o
   1   9   8       20.71       15.03      1.52 o
   2   9   8       96.47       79.64      3.51 o
   3   9   8        3.26        2.65      1.22 o
   4   9   8       12.46       12.56      2.21 o
   5   9   8        0.23        1.32      1.67 o
  -6  10   8        0.42        0.18      1.81 o
  -5  10   8        1.26       -0.52      1.50 o
  -4  10   8       17.75       14.73      1.61 o
  -3  10   8      282.58      286.84      4.79 o
  -2  10   8        0.32        1.02      0.80 o
  -1  10   8        2.03        2.31      0.86 o
   0  10   8       85.12       75.07      2.58 o
   1  10   8       60.71       61.04      2.54 o
   2  10   8       49.46       54.67      4.09 o
   3  10   8        4.69        4.90      1.39 o
   4  10   8        3.34        3.81      1.95 o
   5  10   8       17.33       17.12      2.76 o
  -6  11   8        3.00        2.95      1.97 o
  -5  11   8        0.44        1.52      1.46 o
  -4  11   8       22.52       18.81      1.78 o
  -3  11   8        5.74       11.46      1.72 o
  -2  11   8       15.26       20.54      1.21 o
  -1  11   8        4.93        3.37      1.08 o
   0  11   8       72.08       59.18      3.02 o
   1  11   8       66.31       66.65      3.55 o
   2  11   8        8.44        7.95      1.41 o
   3  11   8       17.38       12.87      2.13 o
   4  11   8        3.45        1.64      1.75 o
   5  11   8        0.06       -1.75      1.75 o
  -6  12   8        1.09       -0.46      1.87 o
  -5  12   8        1.78       -0.89      1.46 o
  -4  12   8       11.75        5.55      1.37 o
  -3  12   8      112.11      128.26      3.11 o
  -2  12   8       30.40       28.61      1.59 o
  -1  12   8        1.13        0.49      0.97 o
   0  12   8       27.82       41.71      2.48 o
   1  12   8      108.82      109.93      3.66 o
   2  12   8        5.74        6.69      1.32 o
   3  12   8       44.47       56.20      3.31 o
   4  12   8       34.63       31.95      2.87 o
   5  12   8        7.63        4.08      2.08 o
  -6  13   8        2.56        3.75      2.22 o
  -5  13   8        0.30        0.48      1.53 o
  -4  13   8        5.77        6.51      3.08 o
  -3  13   8      109.90      100.37      2.76 o
  -2  13   8       19.03       22.02      1.51 o
  -1  13   8       71.01       73.86      2.63 o
   0  13   8        0.04        1.60      1.95 o
   1  13   8      136.68      128.65      3.54 o
   2  13   8       41.04       43.18      2.31 o
   3  13   8        7.02        7.34      1.85 o
   4  13   8        1.34        0.58      2.05 o
   5  13   8       15.71       17.88      2.73 o
  -6  14   8        6.29        0.00      1.93 o
  -5  14   8        0.34        2.39      1.66 o
  -4  14   8        1.80        2.95      1.53 o
  -3  14   8        9.88       10.38      1.34 o
  -2  14   8      137.61      137.43      3.25 o
  -1  14   8       28.63       23.77      1.77 o
   0  14   8       94.17       82.32      2.82 o
   1  14   8        9.88        9.36      1.48 o
   2  14   8      100.97      101.80      4.15 o
   3  14   8       30.52       30.69      2.84 o
   4  14   8        2.45       -1.28      1.73 o
   5  14   8        1.09       -2.10      2.10 o
  -6  15   8        1.95        2.09      2.01 o
  -5  15   8        0.14        0.32      1.73 o
  -4  15   8        2.53        4.02      1.60 o
  -3  15   8       45.45       37.23      2.14 o
  -2  15   8       46.75       51.75      2.09 o
  -1  15   8       55.16       52.81      2.34 o
   0  15   8       55.81       61.22      2.56 o
   1  15   8       67.45       71.38      6.07 o
   2  15   8       50.29       44.51      3.04 o
   3  15   8        0.60       -2.54      2.54 o
   4  15   8        0.59        1.35      1.93 o
   5  15   8        8.21        8.71      4.23 o
  -6  16   8        1.60       -3.71      3.71 o
  -5  16   8        1.43        2.31      1.76 o
  -4  16   8       18.55       25.99      3.50 o
  -3  16   8       30.82       32.62      2.06 o
  -2  16   8       62.58       68.34      2.41 o
  -1  16   8       55.86       52.36      2.40 o
   0  16   8        0.07        1.30      1.38 o
   1  16   8        0.35        1.00      1.28 o
   2  16   8        4.67        5.14      1.85 o
   3  16   8        6.44        8.60      2.13 o
   4  16   8        0.78        3.04      1.95 o
   5  16   8        1.44        1.69      3.37 o
  -5  17   8        0.09       -0.06      1.52 o
  -4  17   8        0.24        0.55      1.52 o
  -3  17   8        0.09        2.73      1.63 o
  -2  17   8        1.82        2.56      1.14 o
  -1  17   8       73.03       88.33      2.99 o
   0  17   8        2.90        2.47      1.15 o
   1  17   8      312.83      321.19      6.23 o
   2  17   8        2.51        1.85      1.65 o
   3  17   8        0.02       -1.56      1.56 o
   4  17   8       21.24       27.60      3.00 o
  -5  18   8        3.99        6.54      2.01 o
  -4  18   8        0.90        2.70      2.02 o
  -3  18   8       65.16       60.79      3.75 o
  -2  18   8        0.50        1.41      1.05 o
  -1  18   8       33.01       33.67      2.53 o
   0  18   8        7.31        6.04      1.60 o
   1  18   8        0.50        5.06      1.90 o
   2  18   8        0.87        0.48      1.60 o
   3  18   8       78.46       77.87      4.23 o
   4  18   8        4.92        7.89      2.41 o
  -5  19   8        0.89       -0.67      2.11 o
  -4  19   8        0.00        0.46      2.02 o
  -3  19   8        7.76       11.81      2.07 o
  -2  19   8       16.49       22.21      1.98 o
  -1  19   8       33.29       28.97      1.98 o
   0  19   8        5.33        6.23      1.43 o
   1  19   8       55.36       45.01      4.10 o
   2  19   8       47.38       44.73      3.47 o
   3  19   8        2.62        1.64      1.90 o
   4  19   8        7.19        7.12      3.41 o
  -5  20   8        0.04        5.40      2.50 o
  -4  20   8        0.01        0.86      2.11 o
  -3  20   8        0.01       -0.31      1.66 o
  -2  20   8        2.07       -0.27      1.62 o
  -1  20   8        4.02        4.03      1.38 o
   0  20   8       18.31       17.85      2.09 o
   1  20   8       16.85       17.02      2.33 o
   2  20   8       10.49       12.80      2.27 o
   3  20   8        5.94       -0.04      1.97 o
   4  20   8       14.51       20.50      3.97 o
  -5  21   8        4.65       10.48      4.89 o
  -4  21   8        0.41        0.51      2.87 o
  -3  21   8        3.61        2.98      1.76 o
  -2  21   8        6.41        6.76      1.93 o
  -1  21   8        5.68        3.58      1.41 o
   0  21   8       18.84       18.53      2.21 o
   1  21   8       62.46       60.31      3.91 o
   2  21   8       24.15       27.51      2.84 o
   3  21   8        0.99        3.22      2.04 o
   4  21   8       11.80        9.97      6.92 o
  -5  22   8        0.45       -3.04      3.04 o
  -4  22   8        3.58        2.61      2.26 o
  -3  22   8        0.32       -1.46      1.75 o
  -2  22   8        0.43       -1.18      1.63 o
  -1  22   8       13.46       14.27      1.72 o
   0  22   8        4.15        2.46      1.66 o
   1  22   8       25.28       19.61      2.51 o
   2  22   8       22.03       19.69      2.61 o
   3  22   8        5.17        3.53      2.27 o
  -4  23   8        0.90        2.90      4.05 o
  -3  23   8        1.11        1.26      1.77 o
  -2  23   8        6.73        3.81      1.93 o
  -1  23   8        0.04        0.29      1.60 o
   0  23   8       55.19       69.01      3.61 o
   1  23   8       27.45       25.65      2.71 o
   2  23   8        0.82        1.46      2.76 o
   3  23   8        1.76       -1.29      1.95 o
  -4  24   8        0.11        0.87      2.43 o
  -3  24   8        0.15       -0.28      2.29 o
  -2  24   8        7.05        7.43      2.03 o
  -1  24   8        0.47       -1.09      1.53 o
   0  24   8        0.05       -0.15      2.19 o
   1  24   8       39.38       39.33      3.18 o
   2  24   8        6.96        4.94      2.13 o
   3  24   8        1.09        2.67      2.87 o
  -4  25   8        0.26       -3.04      3.04 o
  -3  25   8        1.10       -0.69      1.81 o
  -2  25   8        9.88       11.52      2.17 o
  -1  25   8        1.10       -3.37      3.37 o
   0  25   8        4.19        0.27      2.72 o
   1  25   8        1.10        2.06      1.93 o
   2  25   8        2.54        0.92      3.12 o
   3  25   8        3.33        2.70      3.37 o
  -3  26   8        0.27        0.16      2.01 o
  -2  26   8        6.53       10.65      2.33 o
  -1  26   8        0.46        0.04      2.36 o
   0  26   8        1.54        1.47      1.96 o
   1  26   8        0.03       -1.11      1.96 o
   2  26   8        3.10       -1.56      1.90 o
  -3  27   8        0.83        1.87      2.12 o
  -2  27   8        4.09        3.84      2.12 o
  -1  27   8        0.40       -1.44      2.18 o
   0  27   8        3.32        5.20      2.83 o
   1  27   8        0.93        4.01      2.13 o
   2  27   8        5.60       11.47      4.05 o
  -3  28   8        0.16        0.43      2.70 o
  -2  28   8        2.29        1.61      2.67 o
  -1  28   8        0.96        1.10      2.50 o
   0  28   8        7.64        5.46      2.81 o
   1  28   8        0.14       -1.31      2.19 o
   2  28   8        1.65        3.04      3.37 o
  -2  29   8        1.77        0.10      2.35 o
  -1  29   8        0.03       -0.15      2.50 o
   0  29   8        3.29        4.72      3.71 o
   1  29   8        7.38        5.40      3.37 o
  -1  30   8        0.01       -2.02      3.04 o
   0  30   8        0.14        2.70      3.37 o
  -5   0   9        3.70        2.34      2.19 o
  -3   0   9        1.56        3.14      1.54 o
  -1   0   9      186.40      220.52      4.96 o
   1   0   9       11.83       13.06      1.73 o
   3   0   9        3.46        3.05      1.52 o
   5   0   9       15.91       13.99      3.38 o
  -6   1   9        0.00       -1.43      1.43 o
  -5   1   9        4.95        4.93      1.46 o
  -4   1   9        1.12        1.91      1.17 o
  -3   1   9        0.29        0.90      0.99 o
  -2   1   9      114.05      112.82      2.68 o
  -1   1   9       67.87       81.16      1.91 o
   0   1   9        2.16        4.37      0.74 o
   1   1   9        1.65       -0.80      0.80 o
   2   1   9       90.95       73.00      2.88 o
   3   1   9        3.78        4.53      1.18 o
   4   1   9        0.23       -1.05      1.05 o
   5   1   9        0.16        1.98      1.45 o
  -6   2   9        3.87        2.47      1.64 o
  -5   2   9        3.12        6.49      1.63 o
  -4   2   9       12.89       11.47      1.54 o
  -3   2   9        5.78       10.62      1.34 o
  -2   2   9       33.74       30.94      1.79 o
  -1   2   9      250.11      213.71      3.31 o
   0   2   9        0.55        0.70      0.68 o
   1   2   9        5.45        3.57      1.05 o
   2   2   9      171.00      172.02      4.13 o
   3   2   9        2.29        1.28      1.06 o
   4   2   9       18.87       18.82      1.70 o
   5   2   9        2.89        2.06      1.54 o
  -6   3   9        3.69        2.32      1.65 o
  -5   3   9        7.40        5.43      1.54 o
  -4   3   9       30.38       24.15      1.87 o
  -3   3   9       41.36       39.01      1.95 o
  -2   3   9       16.26       16.61      1.20 o
  -1   3   9       45.30       45.51      1.48 o
   0   3   9        7.12       12.13      1.11 o
   1   3   9        2.84        5.12      1.26 o
   2   3   9      546.31      525.57      9.10 o
   3   3   9        0.08       -0.13      1.03 o
   4   3   9        9.30        9.87      1.81 o
   5   3   9        0.07       -0.95      1.54 o
  -6   4   9        3.34        1.01      2.38 o
  -5   4   9        0.58       -0.03      1.22 o
  -4   4   9       19.08       15.90      2.50 o
  -3   4   9        0.01        1.93      1.09 o
  -2   4   9        0.00        0.32      0.67 o
  -1   4   9      111.92      125.40      2.36 o
   0   4   9        6.41       10.63      1.25 o
   1   4   9       17.84       19.43      1.98 o
   2   4   9       13.83       18.17      1.68 o
   3   4   9        9.28        8.66      1.41 o
   4   4   9       13.49       14.77      1.98 o
   5   4   9        1.09        2.69      1.80 o
  -6   5   9        4.07        4.16      1.74 o
  -5   5   9        0.36        1.45      1.33 o
  -4   5   9        0.36       -0.16      1.36 o
  -3   5   9      108.35      120.20      3.70 o
  -2   5   9       11.27        9.79      0.95 o
  -1   5   9        3.55        0.84      0.71 o
   0   5   9       24.12       18.21      1.46 o
   1   5   9      242.82      271.15      5.66 o
   2   5   9       39.93       37.22      2.09 o
   3   5   9        8.95       14.42      1.63 o
   4   5   9        0.17        1.18      1.26 o
   5   5   9        0.05        0.30      1.69 o
  -6   6   9        0.41       -1.66      1.66 o
  -5   6   9        0.18       -1.32      1.32 o
  -4   6   9        1.16       -0.33      1.16 o
  -3   6   9        7.86        5.44      1.20 o
  -2   6   9        4.18        2.89      1.07 o
  -1   6   9       44.18       48.65      1.78 o
   0   6   9       14.56       15.21      1.46 o
   1   6   9        7.48        4.66      1.28 o
   2   6   9       29.93       31.33      2.02 o
   3   6   9       18.50       21.01      1.80 o
   4   6   9        2.33        2.51      1.31 o
   5   6   9        0.29       -0.40      1.80 o
  -6   7   9        1.29        6.86      2.07 o
  -5   7   9        3.95        1.61      1.44 o
  -4   7   9       18.39       17.27      1.76 o
  -3   7   9        7.87        1.96      1.43 o
  -2   7   9        5.54        2.82      0.79 o
  -1   7   9       55.66       68.66      2.41 o
   0   7   9        0.09        1.50      1.09 o
   1   7   9       11.05        8.08      1.39 o
   2   7   9      319.01      323.65      7.05 o
   3   7   9        9.12        8.32      1.60 o
   4   7   9        0.44       -1.49      1.49 o
   5   7   9       16.10       17.46      2.50 o
  -6   8   9        1.67        2.91      2.04 o
  -5   8   9        1.08       -1.02      1.29 o
  -4   8   9        0.02       -0.36      1.36 o
  -3   8   9        0.00       -0.52      1.05 o
  -2   8   9       16.05       14.85      1.10 o
  -1   8   9       15.51       15.33      1.31 o
   0   8   9       91.47       82.27      2.83 o
   1   8   9        1.97        1.70      1.41 o
   2   8   9       29.24       39.28      2.27 o
   3   8   9       11.01       11.02      1.71 o
   4   8   9        0.83        1.50      1.52 o
   5   8   9        5.46       10.45      2.22 o
  -6   9   9        8.45       12.02      2.41 o
  -5   9   9        6.11        3.00      1.42 o
  -4   9   9        3.94        2.03      1.33 o
  -3   9   9        4.56        2.72      1.26 o
  -2   9   9       96.78       95.64      2.45 o
  -1   9   9        4.48        2.08      1.00 o
   0   9   9       76.60       72.81      2.70 o
   1   9   9        6.83        7.76      1.43 o
   2   9   9       43.64       44.96      2.82 o
   3   9   9        9.08       11.73      1.72 o
   4   9   9        0.93        2.27      2.87 o
   5   9   9       21.46       28.92      2.84 o
  -6  10   9        4.83        6.71      3.03 o
  -5  10   9        0.08        0.75      1.66 o
  -4  10   9       16.92       11.36      1.63 o
  -3  10   9        0.07       -1.08      1.08 o
  -2  10   9        5.22        3.55      1.10 o
  -1  10   9       22.42       25.62      2.19 o
   0  10   9       92.46       78.94      2.97 o
   1  10   9       12.55        9.04      1.47 o
   2  10   9        2.02        1.80      1.27 o
   3  10   9        4.23        6.60      1.95 o
   4  10   9        1.12        2.26      1.87 o
   5  10   9        1.46        1.41      2.75 o
  -6  11   9        2.01        3.04      1.97 o
  -5  11   9        0.67       -0.07      1.66 o
  -4  11   9        4.17        5.30      1.95 o
  -3  11   9        6.56        9.27      1.38 o
  -2  11   9       60.94       56.73      2.14 o
  -1  11   9        1.41        1.17      0.99 o
   0  11   9       26.86       22.65      1.74 o
   1  11   9        4.78        2.66      1.20 o
   2  11   9        8.17        9.06      1.57 o
   3  11   9        1.75       -0.98      1.63 o
   4  11   9        1.43        1.82      1.90 o
   5  11   9        0.47       -0.19      3.71 o
  -6  12   9        1.97        2.09      1.93 o
  -5  12   9        0.01       -1.56      1.56 o
  -4  12   9       12.42        9.98      1.61 o
  -3  12   9      103.44      114.51      3.63 o
  -2  12   9       44.12       48.10      2.99 o
  -1  12   9       44.92       34.85      1.77 o
   0  12   9        7.60        8.59      1.39 o
   1  12   9        0.57        0.22      1.11 o
   2  12   9        6.67        5.93      1.45 o
   3  12   9        4.45        4.01      1.77 o
   4  12   9       36.73       41.80      3.44 o
  -6  13   9        0.14       -0.29      1.81 o
  -5  13   9        0.43        2.58      1.81 o
  -4  13   9       27.68       27.71      2.41 o
  -3  13   9        5.17        8.16      1.57 o
  -2  13   9        2.90       -0.01      1.18 o
  -1  13   9        2.79        0.15      0.92 o
   0  13   9       90.04      102.54      3.30 o
   1  13   9       14.24       13.47      1.64 o
   2  13   9        0.42       -0.49      1.09 o
   3  13   9        0.96        1.60      1.81 o
   4  13   9        0.05       -1.81      1.81 o
  -5  14   9        0.45        0.03      1.60 o
  -4  14   9       10.02        9.33      2.35 o
  -3  14   9      124.46      128.46      5.02 o
  -2  14   9       20.51       27.48      2.78 o
  -1  14   9        0.49        0.84      1.31 o
   0  14   9        0.01        1.18      1.20 o
   1  14   9        9.80        4.94      1.35 o
   2  14   9       18.98       19.24      2.63 o
   3  14   9       30.37       39.68      3.19 o
   4  14   9        0.93        1.15      2.50 o
  -5  15   9        0.44       -0.76      1.68 o
  -4  15   9       83.39       92.98      5.18 o
  -3  15   9       26.28       31.67      2.19 o
  -2  15   9        0.07       -1.14      1.14 o
  -1  15   9        2.30        0.58      1.66 o
   0  15   9       75.78       68.01      2.75 o
   1  15   9       59.06       57.73      2.67 o
   2  15   9       16.91       17.89      2.55 o
   3  15   9        3.87        1.98      2.01 o
   4  15   9        6.88        7.55      2.75 o
  -5  16   9        4.51        5.72      2.26 o
  -4  16   9       29.30       23.67      3.16 o
  -3  16   9        0.55       -0.76      1.32 o
  -2  16   9        0.74        0.04      1.31 o
  -1  16   9       43.20       46.12      2.36 o
   0  16   9       21.95       18.44      1.82 o
   1  16   9       78.64       70.06      2.95 o
   2  16   9        8.29        6.01      2.04 o
   3  16   9        0.05       -1.63      1.63 o
   4  16   9        0.01       -1.23      1.85 o
  -5  17   9        4.59        4.78      3.37 o
  -4  17   9       58.77       62.19      4.39 o
  -3  17   9       12.71        9.39      2.12 o
  -2  17   9        4.86        2.93      1.36 o
  -1  17   9       19.31       17.92      3.46 o
   0  17   9        7.29        6.07      1.53 o
   1  17   9       54.96       65.85      3.72 o
   2  17   9       30.01       29.19      3.30 o
   3  17   9        2.08        1.05      1.98 o
   4  17   9        0.05        1.35      3.37 o
  -5  18   9        2.48        3.40      2.55 o
  -4  18   9        0.00        0.36      2.02 o
  -3  18   9        7.91       14.39      2.25 o
  -2  18   9        0.39        1.91      1.40 o
  -1  18   9        5.60        3.95      1.38 o
   0  18   9      168.58      174.82      4.50 o
   1  18   9       23.91       26.88      2.64 o
   2  18   9        0.70       -1.00      2.55 o
   3  18   9       12.11        9.50      3.11 o
   4  18   9       30.17       32.40      4.89 o
  -5  19   9        1.85        2.66      2.36 o
  -4  19   9        1.80        3.05      2.35 o
  -3  19   9       20.95       19.27      4.30 o
  -2  19   9       13.05        9.28      1.67 o
  -1  19   9        0.27       -0.95      1.18 o
   0  19   9       18.72       23.67      2.04 o
   1  19   9        2.29       -1.01      3.02 o
   2  19   9        1.73        1.95      1.93 o
   3  19   9        7.11       11.71      2.47 o
   4  19   9        0.75        3.04      3.71 o
  -5  20   9        1.11       -1.35      3.37 o
  -4  20   9        0.93        0.88      2.35 o
  -3  20   9        3.56        5.26      2.26 o
  -2  20   9        0.00       -0.13      1.77 o
  -1  20   9        0.01        0.75      1.29 o
   0  20   9       30.68       32.02      2.92 o
   1  20   9       14.44       17.28      2.44 o
   2  20   9        2.29        1.32      1.93 o
   3  20   9        0.00        1.42      2.16 o
  -4  21   9        0.00       -2.02      2.02 o
  -3  21   9        0.00        1.79      1.88 o
  -2  21   9        1.57        0.47      1.86 o
  -1  21   9        2.49        2.71      1.46 o
   0  21   9        4.79        6.25      1.93 o
   1  21   9       57.33       57.71      4.46 o
   2  21   9        4.89        3.80      2.13 o
   3  21   9        3.36        3.31      2.18 o
  -4  22   9        1.47        0.60      2.11 o
  -3  22   9        5.66        1.32      1.93 o
  -2  22   9        5.32        6.48      2.04 o
  -1  22   9        2.16        0.68      1.42 o
   0  22   9        1.28       -1.65      1.65 o
   1  22   9       12.41       19.25      4.62 o
   2  22   9        7.44        6.50      3.64 o
   3  22   9        7.61       21.93      5.06 o
  -4  23   9        0.11       -0.81      2.25 o
  -3  23   9        1.00       -0.58      1.73 o
  -2  23   9        0.21       -0.02      1.83 o
  -1  23   9        2.14        0.15      1.34 o
   0  23   9       23.36       19.52      2.51 o
   1  23   9       28.68       26.26      3.01 o
   2  23   9        0.38       -0.70      1.93 o
   3  23   9        9.02       13.83      4.39 o
  -3  24   9        1.27        0.07      1.88 o
  -2  24   9       32.07       30.71      2.97 o
  -1  24   9        0.65        1.16      2.43 o
   0  24   9        2.76        6.43      2.13 o
   1  24   9        0.07       -0.98      1.81 o
   2  24   9        1.46        3.32      2.87 o
  -3  25   9        3.02        1.55      2.03 o
  -2  25   9        0.55       -0.92      1.86 o
  -1  25   9       17.59       22.57      3.56 o
   0  25   9       12.44       15.40      2.54 o
   1  25   9        1.20        2.95      2.10 o
   2  25   9        0.08        2.36      3.37 o
  -3  26   9        2.24        0.34      2.03 o
  -2  26   9       14.41       11.86      3.88 o
  -1  26   9        6.62        7.42      5.57 o
   0  26   9        0.12       -1.34      1.83 o
   1  26   9        5.07        1.62      4.05 o
   2  26   9        0.04        3.37      3.37 o
  -2  27   9       10.64        7.34      3.07 o
  -1  27   9        2.86        2.56      2.75 o
   0  27   9        9.53       15.71      4.22 o
   1  27   9        0.11       -0.02      3.54 o
   0  28   9        0.10        1.01      3.37 o
  -6   0  10        1.75        3.27      2.50 o
  -4   0  10        5.48        6.51      1.93 o
  -2   0  10       70.72       76.43      3.07 o
   0   0  10      156.25      148.09      3.56 o
   2   0  10       63.27       65.30      3.40 o
   4   0  10        3.69        5.11      2.00 o
  -6   1  10        0.49       -1.07      1.56 o
  -5   1  10        1.27        1.16      1.40 o
  -4   1  10        0.26        1.00      1.36 o
  -3   1  10        1.90        2.89      1.20 o
  -2   1  10        3.37        1.84      0.93 o
  -1   1  10        0.85        1.29      0.86 o
   0   1  10        4.77        2.86      0.95 o
   1   1  10      344.65      348.12      5.54 o
   2   1  10       62.60       68.67      3.04 o
   3   1  10        0.91        0.77      1.07 o
   4   1  10        0.00        1.10      1.28 o
   5   1  10        0.85       -0.34      2.15 o
  -6   2  10        1.70       -0.13      2.00 o
  -5   2  10        0.19       -0.78      1.37 o
  -4   2  10        0.00        0.48      1.24 o
  -3   2  10        2.29        1.89      1.11 o
  -2   2  10       50.05       49.40      1.79 o
  -1   2  10        0.03        1.41      0.80 o
   0   2  10      120.12      127.84      2.85 o
   1   2  10      115.89      136.50      3.68 o
   2   2  10        0.02        0.45      1.22 o
   3   2  10       24.67       21.09      1.87 o
   4   2  10        0.29       -0.16      1.32 o
   5   2  10        0.89        1.69      3.37 o
  -6   3  10        0.18       -0.40      1.66 o
  -5   3  10        4.44        3.86      1.46 o
  -4   3  10       13.73       10.29      1.59 o
  -3   3  10       14.65       14.43      1.57 o
  -2   3  10        3.08        5.36      1.06 o
  -1   3  10       37.05       29.54      1.52 o
   0   3  10       21.27       22.46      1.61 o
   1   3  10      121.18      120.43      3.40 o
   2   3  10       44.53       37.92      2.15 o
   3   3  10        0.09       -0.41      1.23 o
   4   3  10        0.60        0.35      1.42 o
   5   3  10       26.05       35.42      5.06 o
  -6   4  10        1.10        0.92      2.43 o
  -5   4  10        2.97        3.17      1.46 o
  -4   4  10        6.96        7.35      1.46 o
  -3   4  10        8.74        9.45      1.66 o
  -2   4  10        0.02       -0.83      0.83 o
  -1   4  10       41.74       39.43      1.67 o
   0   4  10      107.72      110.71      2.70 o
   1   4  10       79.88       70.47      2.64 o
   2   4  10       17.73       13.47      1.57 o
   3   4  10        4.41        6.06      1.42 o
   4   4  10        3.17        2.20      1.45 o
   5   4  10        3.22        4.72      3.37 o
  -6   5  10        0.36       -1.63      1.63 o
  -5   5  10        2.34        2.12      1.97 o
  -4   5  10       33.26       37.49      2.28 o
  -3   5  10        0.56        0.76      1.11 o
  -2   5  10       27.39       28.68      1.34 o
  -1   5  10        3.06        4.12      1.00 o
   0   5  10       14.54       14.86      1.33 o
   1   5  10       11.98       10.87      1.52 o
   2   5  10        1.95        2.30      1.25 o
   3   5  10       77.95       87.30      5.58 o
   4   5  10       46.66       58.85      2.86 o
  -6   6  10        4.91        4.86      2.58 o
  -5   6  10        0.38        1.26      1.46 o
  -4   6  10        1.12        0.85      1.24 o
  -3   6  10        1.11       -0.12      1.09 o
  -2   6  10        3.30        4.49      1.22 o
  -1   6  10        7.79       11.43      1.21 o
   0   6  10        2.69        2.51      1.18 o
   1   6  10       11.96       11.94      1.96 o
   2   6  10      104.81      100.85      3.82 o
   3   6  10       23.59       20.60      1.93 o
   4   6  10        2.51        1.62      2.58 o
  -6   7  10        0.77        2.88      2.35 o
  -5   7  10        4.67        3.20      1.63 o
  -4   7  10        1.57        1.91      1.31 o
  -3   7  10       26.71       28.33      1.89 o
  -2   7  10       22.78       24.87      1.66 o
  -1   7  10       34.83       42.47      1.79 o
   0   7  10        2.80        3.69      1.14 o
   1   7  10       19.26       15.15      1.63 o
   2   7  10        8.23       11.97      1.60 o
   3   7  10       73.73       80.48      3.03 o
   4   7  10       26.12       31.55      2.77 o
  -6   8  10        2.63        3.31      2.07 o
  -5   8  10       14.29       13.48      2.78 o
  -4   8  10        3.55        4.24      1.46 o
  -3   8  10       22.03       24.92      1.87 o
  -2   8  10       28.79       29.07      1.68 o
  -1   8  10        1.34       -0.46      0.90 o
   0   8  10        0.29       -0.63      1.05 o
   1   8  10       62.48       61.32      2.78 o
   2   8  10       41.68       39.30      2.48 o
   3   8  10       13.28       12.02      2.20 o
   4   8  10        4.24        2.68      2.00 o
  -6   9  10        1.14        9.45      4.72 o
  -5   9  10        0.56        0.50      1.58 o
  -4   9  10        0.99        1.33      1.25 o
  -3   9  10       49.88       64.40      3.49 o
  -2   9  10        8.46        7.35      1.46 o
  -1   9  10       44.69       36.11      1.75 o
   0   9  10        5.23        4.14      1.36 o
   1   9  10       17.38       13.16      1.66 o
   2   9  10       53.56       51.21      2.64 o
   3   9  10       66.99       69.93      4.46 o
   4   9  10        0.04        1.58      1.84 o
  -5  10  10        9.08        6.68      2.12 o
  -4  10  10        1.22        2.15      1.46 o
  -3  10  10       49.77       55.81      4.34 o
  -2  10  10        6.58        3.99      1.46 o
  -1  10  10       68.30       67.51      2.35 o
   0  10  10        0.13       -1.10      1.10 o
   1  10  10        0.40       -0.69      1.22 o
   2  10  10        1.15       -0.32      1.28 o
   3  10  10        8.01        6.64      2.49 o
   4  10  10       27.52       27.39      2.92 o
  -5  11  10        0.20       -1.62      1.62 o
  -4  11  10        5.65        4.83      1.86 o
  -3  11  10       23.90       25.28      2.37 o
  -2  11  10        2.71        0.68      1.26 o
  -1  11  10        2.14        1.97      1.10 o
   0  11  10        3.99        1.55      1.16 o
   1  11  10       19.79       17.57      1.85 o
   2  11  10       17.88       23.21      2.04 o
   3  11  10       15.78       13.69      2.47 o
   4  11  10        0.81       -0.09      1.84 o
  -5  12  10        2.92        2.26      1.79 o
  -4  12  10       13.68        9.78      2.10 o
  -3  12  10       11.07        9.41      1.86 o
  -2  12  10        1.09        4.23      1.46 o
  -1  12  10       40.44       39.61      2.08 o
   0  12  10       33.31       24.30      2.48 o
   1  12  10       11.55       10.07      1.63 o
   2  12  10        0.35        0.58      1.39 o
   3  12  10        0.00       -1.65      1.65 o
   4  12  10        0.29       -1.04      1.99 o
  -5  13  10       10.69        6.28      2.50 o
  -4  13  10        7.95        7.54      1.96 o
  -3  13  10        0.74       -0.35      1.48 o
  -2  13  10        0.16        0.30      1.24 o
  -1  13  10       12.23        8.93      2.54 o
   0  13  10        4.56       10.11      1.55 o
   1  13  10        2.55        1.74      1.31 o
   2  13  10        1.46        0.44      1.41 o
   3  13  10        1.09       -0.13      1.73 o
   4  13  10        0.01       -0.19      2.65 o
  -5  14  10        8.24        7.02      6.07 o
  -4  14  10       19.03       11.85      2.83 o
  -3  14  10        0.22       -1.11      1.53 o
  -2  14  10        1.29       -0.42      1.34 o
  -1  14  10        0.12       -0.65      1.13 o
   0  14  10       25.85       30.39      2.11 o
   1  14  10        0.08       -0.90      1.17 o
   2  14  10        0.23        0.63      1.75 o
   3  14  10        2.32        5.55      2.15 o
   4  14  10       13.26       15.18      4.39 o
  -5  15  10        9.47        9.05      2.83 o
  -4  15  10        1.59        1.38      2.18 o
  -3  15  10       15.70       16.18      2.39 o
  -2  15  10        7.70       10.84      1.74 o
  -1  15  10       65.47       66.68      2.55 o
   0  15  10        3.40        3.74      1.39 o
   1  15  10        3.06        5.43      1.45 o
   2  15  10       12.40       15.44      2.48 o
   3  15  10        0.46       -0.23      2.20 o
   4  15  10        1.14        1.69      3.37 o
  -5  16  10        2.83        4.92      2.43 o
  -4  16  10        1.06        1.45      2.36 o
  -3  16  10        1.25        4.25      1.94 o
  -2  16  10        3.78        2.69      1.48 o
  -1  16  10        1.64        1.80      1.23 o
   0  16  10       13.51       17.88      1.86 o
   1  16  10       11.34       11.83      1.85 o
   2  16  10        0.39       -1.63      1.63 o
   3  16  10        0.05       -1.93      1.93 o
  -5  17  10        5.44        5.73      4.39 o
  -4  17  10        2.78        4.08      2.59 o
  -3  17  10       10.68       15.68      6.58 o
  -2  17  10        0.23       -1.36      1.36 o
  -1  17  10       61.52       63.84      2.54 o
   0  17  10        0.35        0.47      1.30 o
   1  17  10        7.13        9.81      2.16 o
   2  17  10        0.12       -0.67      1.77 o
   3  17  10        0.02        1.38      2.20 o
  -4  18  10        0.02       -1.18      2.15 o
  -3  18  10        0.44       -1.35      2.15 o
  -2  18  10        0.40        0.05      1.44 o
  -1  18  10       15.00       17.79      1.75 o
   0  18  10        0.27        0.91      3.60 o
   1  18  10       84.22       86.59      6.81 o
   2  18  10        0.00       -1.77      1.77 o
   3  18  10        5.38        9.65      2.61 o
  -4  19  10        0.00       -0.74      3.71 o
  -3  19  10        4.26        2.60      4.39 o
  -2  19  10        8.72        5.23      1.64 o
  -1  19  10       13.80       17.74      1.81 o
   0  19  10        7.21       10.51      2.25 o
   1  19  10        0.23       -1.14      1.94 o
   2  19  10        0.01       -1.25      1.83 o
   3  19  10        0.31       -2.36      3.37 o
  -4  20  10        0.64       -0.84      2.53 o
  -3  20  10        0.03        2.31      2.26 o
  -2  20  10        0.14       -1.53      1.53 o
  -1  20  10        0.52        0.51      1.32 o
   0  20  10       59.70       62.32      5.75 o
   1  20  10       11.12        4.13      2.16 o
   2  20  10        0.40       -0.95      1.92 o
   3  20  10        1.45       -2.70      3.04 o
  -4  21  10        4.65        3.26      2.50 o
  -3  21  10        5.83        4.82      2.50 o
  -2  21  10        2.80       -0.41      1.86 o
  -1  21  10        0.70       -0.10      1.23 o
   0  21  10        4.53        4.29      2.01 o
   1  21  10       15.71       16.90      2.64 o
   2  21  10        2.13        1.79      2.04 o
  -3  22  10        0.01       -0.79      2.01 o
  -2  22  10        0.20       -1.14      1.93 o
  -1  22  10        1.20        1.23      1.39 o
   0  22  10       17.91       17.53      3.57 o
   1  22  10        6.45        7.57      2.36 o
   2  22  10        0.30        0.30      2.53 o
  -3  23  10        5.38        4.66      4.05 o
  -2  23  10        9.10       10.63      2.43 o
  -1  23  10        1.99       -0.45      1.32 o
   0  23  10        8.14        8.38      3.01 o
   1  23  10        0.36        1.38      2.04 o
   2  23  10        1.73       -2.36      3.04 o
  -3  24  10        2.38        1.52      2.08 o
  -2  24  10        0.70       -0.42      2.10 o
  -1  24  10        6.28        3.56      3.07 o
   0  24  10        0.33       -1.87      1.94 o
   1  24  10       15.39       13.53      2.92 o
  -2  25  10        6.20        4.40      2.21 o
  -1  25  10        6.64        6.16      3.06 o
   0  25  10        2.47        1.54      2.13 o
   1  25  10        2.65        4.02      2.74 o
  -2  26  10        0.08       -2.51      2.74 o
  -1  26  10        3.79        4.39      3.71 o
   0  26  10        1.00       -1.73      2.02 o
  -5   0  11        4.30        1.92      2.18 o
  -3   0  11       12.80       17.25      2.35 o
  -1   0  11        6.11        7.71      2.18 o
   1   0  11      135.35      137.45      4.79 o
   3   0  11        0.00        1.02      1.70 o
  -5   1  11        0.73       -1.39      1.43 o
  -4   1  11        0.02       -1.22      1.22 o
  -3   1  11        4.03        1.92      1.22 o
  -2   1  11      102.83      109.61      2.70 o
  -1   1  11        0.00       -1.00      1.00 o
   0   1  11       14.93       18.72      1.74 o
   1   1  11       44.62       50.63      2.43 o
   2   1  11        0.10       -0.23      1.07 o
   3   1  11        0.00        0.92      1.39 o
   4   1  11       24.41       25.38      2.31 o
  -5   2  11        0.19        0.82      1.57 o
  -4   2  11        0.33       -1.14      1.14 o
  -3   2  11        6.54        3.37      1.29 o
  -2   2  11       18.11       18.90      1.48 o
  -1   2  11        2.00        1.28      1.09 o
   0   2  11       93.20       99.46      3.62 o
   1   2  11        1.93        6.79      1.51 o
   2   2  11        2.50        2.75      1.28 o
   3   2  11        0.24        0.78      1.28 o
   4   2  11        3.83        5.15      1.88 o
  -5   3  11        3.02        5.10      1.74 o
  -4   3  11        0.02       -0.38      1.22 o
  -3   3  11       14.60       16.80      1.69 o
  -2   3  11       44.62       46.25      2.82 o
  -1   3  11        4.80        2.74      1.16 o
   0   3  11        0.03        0.47      1.03 o
   1   3  11       54.12       46.11      3.46 o
   2   3  11       11.89        7.69      1.59 o
   3   3  11        0.82        0.04      1.42 o
   4   3  11        1.11        4.95      1.68 o
  -5   4  11        0.01        3.83      1.69 o
  -4   4  11        5.26        4.81      1.66 o
  -3   4  11       14.43       13.76      2.17 o
  -2   4  11       10.86       12.24      2.39 o
  -1   4  11        2.19        2.38      1.03 o
   0   4  11       20.10       17.91      1.47 o
   1   4  11       86.00       85.19      3.00 o
   2   4  11        0.96        0.70      1.66 o
   3   4  11        0.02       -1.26      1.26 o
   4   4  11       12.22       16.15      2.08 o
  -5   5  11       14.55       13.27      2.57 o
  -4   5  11        0.84        3.12      1.43 o
  -3   5  11        5.83        5.08      1.44 o
  -2   5  11       22.36       24.93      1.97 o
  -1   5  11        5.32        6.29      1.18 o
   0   5  11       35.82       42.02      1.89 o
   1   5  11        4.53        3.91      1.54 o
   2   5  11        0.29        1.12      1.21 o
   3   5  11        1.90       -1.46      1.88 o
   4   5  11        0.65        2.17      2.87 o
  -5   6  11       10.84        9.54      1.88 o
  -4   6  11        0.36        0.72      1.43 o
  -3   6  11       21.87       25.73      2.32 o
  -2   6  11        4.61        3.85      1.46 o
  -1   6  11       28.09       31.49      1.68 o
   0   6  11        0.06       -0.60      1.03 o
   1   6  11        0.09       -0.28      1.23 o
   2   6  11        0.76        3.33      1.37 o
   3   6  11        0.55       -0.61      1.28 o
   4   6  11        4.19        4.39      3.37 o
  -5   7  11       19.89       18.59      2.21 o
  -4   7  11        3.75        5.13      1.57 o
  -3   7  11        3.01        0.65      1.53 o
  -2   7  11        2.50        0.75      1.30 o
  -1   7  11       10.71       14.86      1.39 o
   0   7  11      118.63      114.69      3.47 o
   1   7  11        8.12        6.45      1.46 o
   2   7  11       37.82       32.74      2.17 o
   3   7  11       18.54       19.85      2.03 o
   4   7  11        1.85       -1.01      3.04 o
  -5   8  11        7.39       10.33      1.97 o
  -4   8  11       33.37       37.23      2.89 o
  -3   8  11        0.79       -0.32      1.42 o
  -2   8  11        0.71       -1.15      1.15 o
  -1   8  11        1.23        1.66      1.15 o
   0   8  11       11.11       11.58      1.38 o
   1   8  11       23.36       26.52      2.02 o
   2   8  11        3.24        2.82      1.66 o
   3   8  11        0.04       -0.28      1.45 o
   4   8  11        5.76        6.07      3.37 o
  -5   9  11        2.85        3.11      1.80 o
  -4   9  11       13.50       15.29      2.41 o
  -3   9  11        5.60        4.68      1.73 o
  -2   9  11        0.75       -0.67      1.51 o
  -1   9  11        7.56        6.35      1.24 o
   0   9  11       57.63       57.77      2.47 o
   1   9  11       21.48       22.91      1.92 o
   2   9  11        8.06        6.71      1.52 o
   3   9  11        4.86        5.38      1.96 o
   4   9  11        6.75        7.42      3.71 o
  -5  10  11        0.20        0.51      3.88 o
  -4  10  11       35.43       31.32      2.80 o
  -3  10  11        5.14        1.19      1.53 o
  -2  10  11        4.11        3.51      1.39 o
  -1  10  11        0.37       -0.95      0.95 o
   0  10  11       18.07       26.16      1.95 o
   1  10  11        1.45        3.50      1.38 o
   2  10  11        0.00       -0.44      1.20 o
   3  10  11        1.85        6.99      2.07 o
   4  10  11        1.43        0.67      3.04 o
  -5  11  11        0.00        1.20      2.43 o
  -4  11  11        1.81        1.84      1.77 o
  -3  11  11        3.18        1.73      1.84 o
  -2  11  11        1.70        1.38      1.41 o
  -1  11  11        0.00        0.47      1.01 o
   0  11  11       56.49       60.78      3.80 o
   1  11  11        1.73        3.85      1.53 o
   2  11  11        0.01       -1.28      1.28 o
   3  11  11        7.26        5.81      2.97 o
  -5  12  11        0.07       -0.98      2.18 o
  -4  12  11       16.19       10.32      2.14 o
  -3  12  11        0.44       -1.39      1.57 o
  -2  12  11        0.26       -0.09      1.33 o
  -1  12  11        9.71       12.11      1.58 o
   0  12  11       14.97       12.49      1.80 o
   1  12  11        0.06       -0.42      1.34 o
   2  12  11        0.01       -1.27      1.27 o
   3  12  11        0.02       -1.83      1.83 o
  -5  13  11        0.24       -0.73      2.18 o
  -4  13  11        2.31        2.52      1.73 o
  -3  13  11        1.57        0.58      1.66 o
  -2  13  11       32.67       29.81      2.63 o
  -1  13  11        0.50        0.51      1.10 o
   0  13  11       14.04       12.01      1.80 o
   1  13  11        5.90        2.67      2.10 o
   2  13  11       14.32       16.14      2.85 o
   3  13  11        0.36        1.08      2.24 o
  -5  14  11        0.24        2.36      3.71 o
  -4  14  11        6.20        8.68      2.59 o
  -3  14  11        0.03       -0.05      1.66 o
  -2  14  11        0.65        1.72      1.45 o
  -1  14  11       22.72       19.50      1.90 o
   0  14  11        0.00        1.58      1.41 o
   1  14  11        0.09       -1.11      1.68 o
   2  14  11        2.13        2.57      1.98 o
   3  14  11       14.55       16.71      2.93 o
  -4  15  11        0.02        0.84      3.54 o
  -3  15  11        1.00       -0.04      1.62 o
  -2  15  11       34.65       34.64      2.36 o
  -1  15  11        6.68        2.72      1.35 o
   0  15  11       10.32        6.94      1.67 o
   1  15  11        4.23        4.35      1.58 o
   2  15  11       11.33       15.98      2.67 o
   3  15  11       30.08       43.52      6.07 o
  -4  16  11        1.43       -0.12      2.26 o
  -3  16  11        4.06        1.91      2.17 o
  -2  16  11        0.00       -1.34      1.34 o
  -1  16  11        4.05        5.10      1.44 o
   0  16  11       18.10       15.79      1.97 o
   1  16  11        3.69        3.64      2.32 o
   2  16  11        3.92        1.27      2.10 o
   3  16  11        0.73        0.34      3.37 o
  -4  17  11        9.87        9.00      7.93 o
  -3  17  11        0.88        0.86      2.53 o
  -2  17  11       11.51       11.57      1.94 o
  -1  17  11        0.00       -0.80      1.14 o
   0  17  11       33.41       30.34      2.34 o
   1  17  11        2.00        2.87      2.03 o
   2  17  11        4.10        4.70      3.33 o
   3  17  11        9.33        9.11      4.05 o
  -4  18  11       17.68       15.00      3.16 o
  -3  18  11        0.04        2.41      2.50 o
  -2  18  11        0.02       -1.44      1.44 o
  -1  18  11        4.61        5.10      1.46 o
   0  18  11        2.22        1.81      1.70 o
   1  18  11        0.52       -0.48      1.83 o
   2  18  11        0.03       -1.89      1.89 o
  -4  19  11        5.54        4.05      4.05 o
  -3  19  11        1.59        5.21      2.59 o
  -2  19  11        7.83        5.26      1.74 o
  -1  19  11        0.01        0.34      1.31 o
   0  19  11        0.23        0.14      1.51 o
   1  19  11        6.85        3.47      2.13 o
   2  19  11        8.30       15.51      3.16 o
  -3  20  11        2.26       -0.25      3.71 o
  -2  20  11        0.50       -1.48      1.48 o
  -1  20  11        0.07       -1.83      1.83 o
   0  20  11        5.64        8.84      2.39 o
   1  20  11        2.73        0.76      3.72 o
   2  20  11        0.29        1.01      3.37 o
  -3  21  11        2.80        3.71      2.59 o
  -2  21  11        0.14        0.05      2.04 o
  -1  21  11       11.68       13.62      2.07 o
   0  21  11        2.25       -0.31      1.93 o
   1  21  11        2.67        0.51      2.08 o
  -3  22  11        0.01        0.34      3.71 o
  -2  22  11        3.52        4.86      2.34 o
  -1  22  11        0.70       -1.53      1.61 o
   0  22  11        0.00        2.17      2.50 o
   1  22  11        0.44       -2.26      2.26 o
  -2  23  11        3.60        1.77      2.21 o
  -1  23  11        5.47        5.89      2.31 o
   0  23  11        7.50        8.95      2.74 o
   1  23  11        7.86       14.17      4.39 o
  -1  24  11        0.81        5.06      4.05 o
   0  24  11       17.04       21.64      6.07 o
  -4   0  12        0.07       -0.02      1.93 o
  -2   0  12        3.48        3.37      3.04 o
   0   0  12        4.99        7.20      2.67 o
   2   0  12       10.31       20.25      3.12 o
  -5   1  12        0.12        0.91      1.60 o
  -4   1  12        0.15       -1.58      1.58 o
  -3   1  12        4.18        2.69      1.37 o
  -2   1  12        1.79        0.99      1.29 o
  -1   1  12       28.73       37.54      2.92 o
   0   1  12        4.97        7.46      1.82 o
   1   1  12      137.96      150.81      5.76 o
   2   1  12       10.64       11.02      1.69 o
   3   1  12       17.89       19.67      2.15 o
  -5   2  12        0.30        0.61      1.65 o
  -4   2  12        3.29        3.59      1.54 o
  -3   2  12        5.10        5.35      1.79 o
  -2   2  12        4.78        4.70      1.53 o
  -1   2  12        3.39        0.16      1.41 o
   0   2  12        4.88        6.29      1.60 o
   1   2  12       24.70       26.42      2.43 o
   2   2  12       11.80        7.94      1.62 o
   3   2  12       20.34       23.85      2.67 o
  -5   3  12        0.49        0.58      1.69 o
  -4   3  12        1.54        1.39      2.05 o
  -3   3  12        0.06       -0.24      1.53 o
  -2   3  12        0.61        2.02      1.53 o
  -1   3  12        3.37        2.61      1.85 o
   0   3  12       38.23       44.08      3.72 o
   1   3  12       42.52       39.21      2.37 o
   2   3  12        4.46        7.26      1.64 o
   3   3  12        6.12        5.74      2.36 o
  -5   4  12        0.52       -0.11      2.34 o
  -4   4  12        7.72        8.77      2.07 o
  -3   4  12        0.01       -0.30      2.14 o
  -2   4  12        0.01        0.02      1.34 o
  -1   4  12        0.01       -0.89      1.00 o
   0   4  12       20.74       24.49      2.34 o
   1   4  12        1.22        0.89      1.42 o
   2   4  12        4.01        6.13      1.78 o
   3   4  12        2.27        0.33      1.47 o
  -5   5  12        0.18       -2.19      2.19 o
  -4   5  12        0.62        2.19      2.67 o
  -3   5  12       11.40       10.11      1.93 o
  -2   5  12        2.29       -0.79      1.36 o
  -1   5  12        4.34        3.17      1.56 o
   0   5  12       37.28       40.97      2.69 o
   1   5  12        3.72        5.08      1.57 o
   2   5  12        7.01        4.72      1.50 o
   3   5  12        2.65        2.53      1.61 o
  -5   6  12        0.00       -1.79      1.79 o
  -4   6  12        1.70        0.53      1.87 o
  -3   6  12        2.20        0.93      1.57 o
  -2   6  12        8.10       10.83      1.98 o
  -1   6  12        5.04        2.32      1.16 o
   0   6  12       31.94       28.34      2.77 o
   1   6  12        1.61        3.37      1.43 o
   2   6  12        0.85        1.10      1.39 o
   3   6  12        1.28       -0.19      1.55 o
  -5   7  12        1.19       -0.67      1.97 o
  -4   7  12        0.27       -1.73      1.73 o
  -3   7  12        0.65       -0.03      1.46 o
  -2   7  12       30.01       32.18      2.28 o
  -1   7  12        1.32        0.08      1.07 o
   0   7  12        1.22       -0.07      1.13 o
   1   7  12       31.27       32.40      2.80 o
   2   7  12        1.02        0.98      1.42 o
   3   7  12        6.41        5.00      1.76 o
  -5   8  12        0.09        0.45      2.74 o
  -4   8  12        0.04       -0.92      2.25 o
  -3   8  12        0.36       -1.42      1.42 o
  -2   8  12        7.71        7.54      1.72 o
  -1   8  12       28.91       27.37      1.83 o
   0   8  12        6.96        6.66      1.36 o
   1   8  12        0.05       -0.94      1.28 o
   2   8  12        4.24        6.29      1.64 o
   3   8  12        3.27        3.04      2.15 o
  -5   9  12        0.31       -2.50      2.50 o
  -4   9  12        0.35       -0.76      1.70 o
  -3   9  12        2.43        2.43      1.68 o
  -2   9  12       15.31       13.70      1.91 o
  -1   9  12        3.52        1.72      1.17 o
   0   9  12       17.28       11.95      1.50 o
   1   9  12        1.85       -0.67      1.27 o
   2   9  12        3.31        3.56      1.60 o
   3   9  12        0.01       -1.69      2.70 o
  -4  10  12        1.15        1.89      1.93 o
  -3  10  12        2.29        0.45      1.63 o
  -2  10  12        0.77        1.18      1.43 o
  -1  10  12       25.06       24.27      1.74 o
   0  10  12        1.02        2.48      1.17 o
   1  10  12        1.99        3.49      1.40 o
   2  10  12        2.93        3.17      1.51 o
   3  10  12        2.75        8.77      3.71 o
  -4  11  12        0.38       -0.40      1.81 o
  -3  11  12        0.58       -1.09      2.09 o
  -2  11  12        1.44        0.67      1.75 o
  -1  11  12        1.72        0.64      1.18 o
   0  11  12        0.24       -0.20      1.14 o
   1  11  12        0.04        0.64      1.26 o
   2  11  12        8.58        6.96      1.94 o
   3  11  12        1.37       -3.04      3.04 o
  -4  12  12        1.52       -1.48      1.77 o
  -3  12  12        4.62        2.54      1.87 o
  -2  12  12        0.41       -1.36      1.36 o
  -1  12  12        4.53        3.97      1.26 o
   0  12  12        2.08       -1.00      1.18 o
   1  12  12        9.21       11.37      2.08 o
   2  12  12        3.78        4.07      1.98 o
   3  12  12        1.07        2.70      3.71 o
  -4  13  12        1.58        1.19      2.06 o
  -3  13  12        0.00        1.61      1.73 o
  -2  13  12        1.52       -1.43      1.43 o
  -1  13  12        3.34        3.35      1.25 o
   0  13  12        0.93       -1.41      1.41 o
   1  13  12        0.86       -0.37      1.53 o
   2  13  12        1.95        3.54      1.92 o
  -4  14  12        1.22       -0.18      2.19 o
  -3  14  12        5.88        4.00      2.37 o
  -2  14  12        1.92        0.12      1.53 o
  -1  14  12        0.07       -0.31      1.14 o
   0  14  12        0.05        1.12      1.52 o
   1  14  12        6.43        3.51      1.65 o
   2  14  12        1.32        0.46      4.19 o
  -4  15  12        4.16        6.07      4.05 o
  -3  15  12        0.13       -0.36      1.68 o
  -2  15  12        9.76        6.49      1.90 o
  -1  15  12        1.18        0.41      1.68 o
   0  15  12        4.27        5.05      1.76 o
   1  15  12        4.98        3.43      1.71 o
   2  15  12        0.45       -0.67      3.04 o
  -3  16  12        0.73       -0.09      1.86 o
  -2  16  12        1.36       -0.61      1.67 o
  -1  16  12        3.02        1.45      1.64 o
   0  16  12        8.06        4.39      1.80 o
   1  16  12        1.82       -0.85      2.27 o
   2  16  12        0.05       -2.02      3.04 o
  -3  17  12        0.33        1.07      2.26 o
  -2  17  12        0.34        0.53      1.57 o
  -1  17  12        4.89        5.15      1.79 o
   0  17  12        6.86       10.34      1.93 o
   1  17  12        1.95        0.66      2.08 o
   2  17  12        0.14       -2.70      2.70 o
  -3  18  12        0.50       -1.01      2.15 o
  -2  18  12        0.01       -0.07      1.85 o
  -1  18  12       34.73       30.94      2.58 o
   0  18  12        6.26        7.03      1.82 o
   1  18  12        0.00        0.59      2.26 o
  -3  19  12        1.92       -2.70      3.37 o
  -2  19  12        0.17        0.21      1.77 o
  -1  19  12        3.34        3.50      2.84 o
   0  19  12        0.10        2.59      2.18 o
   1  19  12        0.66        2.53      2.39 o
  -2  20  12       14.30       18.99      2.42 o
  -1  20  12        6.00        3.06      1.84 o
   0  20  12        1.63        5.23      2.62 o
  -1  21  12        0.61       -0.09      1.69 o
   0  21  12        5.95        3.37      2.39 o
  -3   0  13        3.24        3.04      3.04 o
  -1   0  13       28.08       32.32      4.72 o
   1   0  13        0.02        2.09      2.30 o
   3   0  13        0.94       -0.34      3.04 o
  -4   1  13        3.18        1.66      2.30 o
  -3   1  13        0.00       -2.42      3.20 o
  -2   1  13        0.60        1.21      2.36 o
  -1   1  13       11.33       14.83      2.28 o
   0   1  13      151.55      158.36      5.81 o
   1   1  13        0.01       -0.46      2.03 o
   2   1  13        4.89        1.40      1.79 o
   3   1  13        1.05        2.19      2.15 o
  -4   2  13        0.05       -1.51      1.68 o
  -3   2  13        7.68        8.45      1.99 o
  -2   2  13        0.18        2.19      1.91 o
  -1   2  13       74.31       83.81      3.60 o
   0   2  13        8.42       13.16      2.16 o
   1   2  13        4.65        6.31      1.85 o
   2   2  13        1.77        0.83      1.52 o
  -4   3  13        3.66        0.78      1.88 o
  -3   3  13        0.35        0.86      1.63 o
  -2   3  13        0.03        0.27      1.86 o
  -1   3  13       26.78       29.89      2.54 o
   0   3  13        2.86        3.26      1.73 o
   1   3  13        5.30        4.67      1.55 o
   2   3  13        0.00       -0.06      1.42 o
  -4   4  13        2.55        2.05      1.83 o
  -3   4  13        6.60        8.29      1.97 o
  -2   4  13        3.01        4.72      2.39 o
  -1   4  13       53.74       55.14      3.17 o
   0   4  13        8.38       12.72      1.87 o
   1   4  13        6.81        5.68      1.60 o
   2   4  13        0.78        0.50      2.31 o
  -4   5  13        0.47        2.00      1.92 o
  -3   5  13        0.17       -0.65      1.59 o
  -2   5  13        0.06       -1.43      1.43 o
  -1   5  13        0.38        2.70      1.74 o
   0   5  13       21.66       20.41      2.05 o
   1   5  13        3.32        6.23      1.64 o
   2   5  13        4.26        5.16      1.68 o
  -4   6  13        7.13        4.60      2.83 o
  -3   6  13        3.26        3.57      1.83 o
  -2   6  13        0.30        0.11      1.56 o
  -1   6  13        4.57        5.44      1.59 o
   0   6  13       16.17       16.86      2.00 o
   1   6  13        2.52       -1.06      1.39 o
   2   6  13        6.49        6.60      1.76 o
  -4   7  13        1.65        1.81      1.93 o
  -3   7  13        0.29        1.05      1.73 o
  -2   7  13        0.33       -2.04      2.04 o
  -1   7  13        1.77       -0.21      1.19 o
   0   7  13        0.66       -0.25      1.35 o
   1   7  13        0.22        0.73      1.44 o
   2   7  13        6.07       10.47      1.89 o
  -4   8  13        4.36        2.28      1.93 o
  -3   8  13        6.98        7.21      2.28 o
  -2   8  13        1.71        0.39      1.57 o
  -1   8  13        1.25        0.57      1.38 o
   0   8  13        0.15        0.65      1.45 o
   1   8  13       12.91       15.65      2.48 o
   2   8  13        1.57        3.82      1.72 o
  -4   9  13        0.33       -1.73      1.73 o
  -3   9  13        2.63        2.66      1.88 o
  -2   9  13        0.87       -0.87      1.62 o
  -1   9  13        0.00        0.07      1.80 o
   0   9  13        0.24       -0.45      1.35 o
   1   9  13        1.04        3.07      1.56 o
   2   9  13        0.02       -1.18      1.91 o
  -4  10  13        1.52        0.51      2.62 o
  -3  10  13        4.37        3.39      1.77 o
  -2  10  13       13.76       12.79      2.12 o
  -1  10  13        0.64       -1.28      1.28 o
   0  10  13        0.19        0.64      1.27 o
   1  10  13        0.09        0.50      1.47 o
   2  10  13       11.46       13.19      2.74 o
  -3  11  13        1.80        0.00      1.75 o
  -2  11  13        0.05       -1.46      1.46 o
  -1  11  13        0.03        0.41      1.85 o
   0  11  13        0.14       -0.58      1.36 o
   1  11  13        1.85        2.99      1.68 o
   2  11  13        0.03        2.52      2.26 o
  -3  12  13        0.23       -0.06      1.73 o
  -2  12  13       15.55       13.62      2.37 o
  -1  12  13        0.41       -1.48      1.48 o
   0  12  13        2.04        1.54      1.34 o
   1  12  13        6.15        6.24      1.84 o
   2  12  13       21.30       17.88      4.72 o
  -3  13  13        0.00       -0.22      1.75 o
  -2  13  13        1.62        0.83      2.11 o
  -1  13  13        0.04       -1.42      1.42 o
   0  13  13        1.29        0.24      1.39 o
   1  13  13        2.90        3.95      1.64 o
  -3  14  13        0.00       -1.70      1.73 o
  -2  14  13        1.96        2.20      1.88 o
  -1  14  13        0.32        0.17      1.69 o
   0  14  13        0.08       -1.20      1.27 o
   1  14  13        9.17       11.16      2.09 o
  -3  15  13        0.86       -1.95      2.36 o
  -2  15  13        4.08        2.59      1.97 o
  -1  15  13        0.59       -0.19      2.00 o
   0  15  13        0.29        0.79      1.38 o
   1  15  13        0.02        0.04      2.10 o
  -2  16  13        0.00        2.14      1.95 o
  -1  16  13        5.12        4.21      2.29 o
   0  16  13        2.67        3.14      1.81 o
  -2  17  13       11.01        5.82      2.74 o
  -1  17  13        0.30       -1.10      2.09 o
   0  17  13        0.01       -1.50      1.50 o
  -1  18  13        0.00        1.69      2.39 o
  -2   0  14        5.70       14.17      4.39 o
   0   0  14        0.10        5.61      2.60 o
  -3   1  14        0.12        0.09      2.26 o
  -2   1  14        0.03       -2.02      2.02 o
  -1   1  14        0.06        3.31      2.05 o
   0   1  14        0.06        1.36      2.38 o
   1   1  14        3.00        2.48      1.76 o
  -3   2  14        0.96        2.18      2.50 o
  -2   2  14        0.28        1.01      3.37 o
  -1   2  14        4.72        4.73      2.39 o
   0   2  14        0.21        0.54      1.74 o
   1   2  14        2.58        0.58      1.89 o
  -3   3  14        0.05       -2.15      2.15 o
  -2   3  14        2.94        3.08      4.39 o
  -1   3  14        1.55        3.33      2.16 o
   0   3  14        0.07       -1.62      1.62 o
   1   3  14        1.89        2.15      1.82 o
  -3   4  14        7.07        3.20      2.62 o
  -2   4  14        0.01        0.00      2.39 o
  -1   4  14        2.10        2.29      2.72 o
   0   4  14        0.54        2.80      1.93 o
   1   4  14        0.01       -1.47      1.47 o
  -3   5  14        0.11       -0.29      2.35 o
  -2   5  14        7.73        9.43      3.71 o
  -1   5  14        0.07       -1.04      1.79 o
   0   5  14        2.39        3.06      1.72 o
   1   5  14        0.01        0.84      1.56 o
  -3   6  14        1.08        3.01      1.88 o
  -2   6  14        0.28       -1.01      2.39 o
  -1   6  14        4.94        9.05      2.36 o
   0   6  14        9.24        9.51      3.18 o
   1   6  14        0.02        0.61      1.57 o
  -3   7  14        0.04       -1.77      1.77 o
  -2   7  14        1.17        3.04      2.39 o
  -1   7  14        1.12        1.06      1.95 o
   0   7  14        0.81        1.18      1.65 o
   1   7  14        0.66        0.84      1.72 o
  -3   8  14        0.06       -5.40      5.40 o
  -2   8  14        0.51        0.27      2.35 o
  -1   8  14       10.48        8.01      2.72 o
   0   8  14        1.36        2.80      1.74 o
   1   8  14        3.61        3.39      2.87 o
  -2   9  14        0.40        0.43      1.73 o
  -1   9  14        1.54       -0.65      2.04 o
   0   9  14        0.39        1.30      1.68 o
   1   9  14        0.27        2.13      2.26 o
  -2  10  14        2.92        1.93      1.88 o
  -1  10  14        0.25       -1.95      1.95 o
   0  10  14        1.23        0.47      1.58 o
  -2  11  14        0.26       -1.73      1.73 o
  -1  11  14        0.00       -0.86      1.63 o
   0  11  14        1.10        2.81      1.73 o
  -2  12  14        0.34       -1.94      4.72 o
  -1  12  14        2.26        2.04      1.86 o
   0  12  14        0.88       -1.35      2.19 o
  -1  13  14        0.01        0.12      2.26 o
  -1   0  15        2.81        0.67      3.04 o
  -1   1  15        0.45        1.33      2.26 o
  -1   2  15        0.70        0.57      2.35 o
 
